# Supplementary material for: Disordered T cell-B cell interactions in autoantibody-positive inflammatory arthritis
Source: Front Immunol. 2023 Jan 5;13:1068399. doi: 10.3389/fimmu.2022.1068399 (PMC9849554; doi:10.3389/fimmu.2022.1068399)
Supplement: Supplementary file 6 [file Table_1.xlsx]

## Sheet: FindAllMarkers_SF-Teff
SF Teff cluster markers, as identified by running `Seurat::FindAllMarkers()` using a Wilcoxon rank sum test on the SF Teff dataset after normalization, integration and clustering (see Fig. 5A-B).
p_val, p-value; avg_log2FC, log2 fold change of average expression between contrasted cell groups (here, cluster i versus all other clusters); pct.1, percentage of cells in cluster i expressing corresponding gene; pct.2, percentage of cells in all other clusters expressing corresponding gene; p_val_adj, adjusted p-value (applying Bonferroni correction to account for testing on all genes in the da…
p_val	avg_log2FC	pct.1	pct.2	p_val_adj	cluster	gene
0	0.985105	0.997	0.976	0	1	PABPC1
0	0.85563	0.62	0.309	0	1	CCR7
0	0.786804	0.6	0.309	0	1	TCF7
0	0.741162	0.707	0.387	0	1	S1PR1
0	0.480887	1	0.999	0	1	RPS12
0	0.471262	1	0.997	0	1	RPS18
0	0.429843	1	0.999	0	1	RPS8
0	0.427558	1	0.999	0	1	RPL32
0	0.423012	1	0.999	0	1	RPL13
0	0.417141	1	0.997	0	1	RPS6
0	0.41453	0.999	0.991	0	1	RPL22
0	0.403616	1	0.998	0	1	RPL39
0	0.395152	1	0.998	0	1	RPS3A
0	0.385418	1	0.998	0	1	RPL18A
0	0.379713	1	0.999	0	1	RPL34
0	0.379025	1	0.999	0	1	RPL11
0	0.370321	1	0.998	0	1	RPS13
0	0.369106	1	0.998	0	1	RPL29
0	0.367004	1	0.999	0	1	RPL30
0	0.34945	0.999	0.998	0	1	RPL37
0	0.344433	1	1	0	1	EEF1A1
0	0.344132	1	0.999	0	1	RPS23
0	0.332211	1	0.999	0	1	RPL19
5.86101e-295	0.338181	0.999	0.998	1.27629e-290	1	RPL36
2.65875e-294	0.3412	1	0.997	5.78968e-290	1	RPS25
3.10236e-293	0.35801	1	0.999	6.75569e-289	1	TPT1
3.7104e-288	0.398121	1	0.996	8.07977e-284	1	RPS16
2.45993e-287	0.314251	1	0.999	5.35674e-283	1	RPS3
4.35238e-284	0.340174	1	0.999	9.47775e-280	1	RPS27
4.50897e-282	0.311962	1	0.998	9.81873e-278	1	RPS14
4.95861e-279	0.290028	1	0.999	1.07979e-274	1	RPS27A
1.54107e-273	0.319634	1	0.999	3.35584e-269	1	RPLP2
2.63949e-273	0.336326	1	0.998	5.74775e-269	1	RPS21
1.90953e-266	0.600528	0.47	0.208	4.15818e-262	1	LEF1
1.1644e-263	0.299899	1	0.999	2.5356e-259	1	RPS28
1.48313e-262	0.302429	1	0.998	3.22966e-258	1	RPL35A
5.73315e-258	0.378491	0.997	0.99	1.24845e-253	1	RPS5
1.76703e-245	0.859763	0.589	0.334	3.84787e-241	1	SELL
3.36499e-243	0.310133	1	0.999	7.32761e-239	1	RPL8
7.28953e-243	0.359493	0.999	0.995	1.58737e-238	1	RPL3
7.59222e-243	0.278069	1	0.998	1.65328e-238	1	RPS15A
6.29115e-239	0.362476	0.998	0.995	1.36996e-234	1	RPL9
1.9187e-232	0.313471	1	0.998	4.17816e-228	1	RPS4X
1.0785e-227	0.340569	0.999	0.995	2.34855e-223	1	RPL5
6.15146e-214	0.270447	1	0.999	1.33954e-209	1	RPL18
2.35537e-212	0.270937	1	0.999	5.12906e-208	1	RPL14
1.02094e-211	0.315217	0.999	0.996	2.2232e-207	1	RPL12
6.91799e-201	0.308135	0.992	0.987	1.50646e-196	1	RPS9
3.72278e-200	0.289139	0.999	0.997	8.10672e-196	1	RPL23A
2.54503e-198	0.333071	0.997	0.989	5.54206e-194	1	RPL13A
1.44398e-197	0.299288	0.998	0.994	3.14441e-193	1	RPL37A
1.56677e-194	0.421464	0.961	0.896	3.4118e-190	1	LDHB
8.2885e-188	0.328084	0.998	0.994	1.8049e-183	1	RPL21
2.96081e-186	0.260612	1	1	6.44747e-182	1	RPL10
8.4328e-178	0.525438	0.38	0.18	1.83633e-173	1	MAL
9.69616e-174	0.312502	0.996	0.987	2.11144e-169	1	RPL10A
2.13547e-168	0.321131	0.992	0.979	4.65019e-164	1	EEF2
3.51637e-168	0.341809	0.982	0.959	7.65725e-164	1	RPL7
6.60666e-158	0.333838	0.99	0.974	1.43867e-153	1	RPL4
1.3147e-157	0.353382	0.979	0.952	2.8629e-153	1	EEF1B2
1.59307e-155	0.316845	0.997	0.99	3.46907e-151	1	RPS29
3.20322e-151	0.429005	0.477	0.271	6.97534e-147	1	ICAM2
3.07473e-149	0.514783	0.459	0.264	6.69554e-145	1	CD55
4.57236e-141	0.292382	0.987	0.97	9.95678e-137	1	RPL38
5.73571e-140	0.326807	1	0.994	1.24901e-135	1	RPL26
5.25362e-137	0.548656	0.296	0.139	1.14403e-132	1	SESN3
2.32316e-136	0.395636	0.987	0.972	5.05891e-132	1	RPS2
1.13761e-122	0.267834	1	0.999	2.47726e-118	1	RPL41
1.42429e-111	0.34505	0.917	0.846	3.10153e-107	1	RPL36A
6.39931e-100	0.45077	0.443	0.274	1.39351e-95	1	KLF2
3.40987e-99	0.28225	0.209	0.091	7.42533e-95	1	CTB-133G6.1
2.06178e-94	0.410386	0.69	0.534	4.48973e-90	1	AQP3
1.01415e-87	0.291975	0.922	0.879	2.20842e-83	1	RPS20
3.34214e-87	0.429818	0.283	0.157	7.27784e-83	1	CTSL
5.21594e-87	0.350688	0.667	0.505	1.13582e-82	1	CD7
3.24622e-85	0.303019	0.864	0.781	7.06897e-81	1	EIF3E
6.64148e-85	0.321239	0.218	0.106	1.44625e-80	1	PLAC8
3.11119e-77	0.319171	0.777	0.663	6.77493e-73	1	ZFAS1
2.19017e-75	0.259569	0.953	0.916	4.76931e-71	1	RPL27A
4.40514e-73	0.306568	0.463	0.316	9.59264e-69	1	ABLIM1
7.08327e-73	0.257864	0.134	0.054	1.54245e-68	1	FXYD7
5.83431e-72	0.293641	0.334	0.206	1.27048e-67	1	LDLRAP1
7.18334e-71	0.316796	0.633	0.505	1.56425e-66	1	ADD3
1.96636e-69	0.32582	0.441	0.307	4.28195e-65	1	FAM65B
3.87869e-69	0.565666	1	0.998	8.44623e-65	1	FTH1
8.14065e-69	0.408965	0.474	0.348	1.77271e-64	1	PIK3R1
5.29073e-68	0.307155	0.608	0.479	1.15211e-63	1	SNHG8
1.03364e-64	0.287583	0.28	0.165	2.25086e-60	1	CCR4
4.42061e-64	0.275278	0.393	0.261	9.62631e-60	1	RASGRP2
4.44561e-64	0.287793	0.953	0.901	9.68076e-60	1	LTB
5.89977e-63	0.304751	0.721	0.61	1.28473e-58	1	FLT3LG
8.715e-62	0.273646	0.397	0.266	1.89778e-57	1	RASA3
3.27848e-61	0.343428	0.936	0.875	7.13921e-57	1	RPL17
6.88019e-56	0.324864	0.688	0.589	1.49823e-51	1	NOSIP
8.1152e-54	0.44419	0.468	0.348	1.76717e-49	1	PASK
6.63682e-53	0.255012	0.787	0.698	1.44523e-48	1	RPS10
4.88441e-51	0.276897	0.553	0.435	1.06363e-46	1	P2RY8
6.29317e-50	0.292762	0.794	0.715	1.3704e-45	1	AES
7.95597e-50	0.282386	0.172	0.093	1.73249e-45	1	MARCKSL1
3.11809e-47	0.267242	0.325	0.22	6.78996e-43	1	MYC
3.37284e-42	0.302424	0.79	0.705	7.34471e-38	1	ZFP36
1.12244e-29	0.349079	0.523	0.436	2.44424e-25	1	EEF1G
1.04187e-22	0.304972	0.758	0.785	2.26878e-18	1	TMEM66
2.85556e-16	0.326436	0.213	0.166	6.21827e-12	1	NOP53
3.31949e-11	0.467654	0.24	0.208	7.22852e-07	1	SARAF
1.70336e-10	0.411014	0.239	0.207	3.70924e-06	1	RACK1
9.29222e-08	0.257184	0.403	0.363	0.00202347	1	RP11-290D2.6
0	2.64506	0.975	0.775	0	2	MTRNR2L12
0	1.86321	0.825	0.28	0	2	MTRNR2L8
0	1.84424	0.814	0.316	0	2	MTRNR2L2
1.01394e-64	0.577172	0.179	0.049	2.20795e-60	2	RMRP
4.41606e-29	0.462003	0.971	0.928	9.6164e-25	2	AHNAK
7.81312e-29	0.277947	1	0.997	1.70138e-24	2	MT-ATP6
6.2451e-25	0.377734	0.918	0.814	1.35993e-20	2	IL7R
1.59224e-23	0.536618	0.648	0.537	3.46727e-19	2	MACF1
2.01113e-23	0.470139	0.516	0.362	4.37943e-19	2	HIST1H1E
7.11698e-21	0.282697	0.917	0.771	1.54979e-16	2	TMEM66
8.49429e-20	0.434012	0.54	0.408	1.84972e-15	2	GPRIN3
1.57131e-19	0.349023	0.892	0.837	3.42168e-15	2	MYH9
4.43335e-18	0.255361	0.275	0.165	9.65405e-14	2	IQSEC1
4.68104e-16	0.303288	0.459	0.335	1.01934e-11	2	FAM65B
1.06404e-15	0.283698	0.325	0.211	2.31706e-11	2	PTGER2
1.60582e-15	0.256319	0.852	0.697	3.49683e-11	2	FYB
3.855e-15	0.405193	0.854	0.757	8.39464e-11	2	RNF213
6.13059e-15	0.277657	0.36	0.25	1.335e-10	2	KIAA1109
4.04542e-14	0.274246	0.949	0.92	8.80932e-10	2	TXNIP
2.10476e-13	0.280396	0.575	0.454	4.58332e-09	2	JAK3
3.14633e-13	0.323504	0.556	0.46	6.85144e-09	2	SMG1
1.32979e-12	0.306734	0.421	0.326	2.89575e-08	2	NUMA1
1.56936e-12	0.273093	0.65	0.533	3.41743e-08	2	C1orf63
2.01373e-12	0.252953	0.352	0.251	4.38509e-08	2	ZCCHC11
2.63764e-12	0.276921	0.532	0.426	5.74373e-08	2	PTBP3
1.80192e-11	0.329036	0.43	0.331	3.92386e-07	2	CISH
5.40769e-11	0.267413	0.746	0.68	1.17758e-06	2	FLNA
9.03841e-11	0.284556	0.405	0.311	1.9682e-06	2	ADAM19
1.90253e-10	0.259718	0.621	0.541	4.14295e-06	2	ZC3HAV1
4.21897e-10	0.358795	0.876	0.833	9.18724e-06	2	SYNE2
5.55477e-10	0.270714	0.465	0.382	1.20961e-05	2	INPP4B
7.41933e-09	0.339716	0.558	0.479	0.000161563	2	PLEC
8.86481e-09	0.273439	0.488	0.405	0.00019304	2	LNPEP
2.966e-08	0.326187	0.679	0.621	0.000645876	2	SLFN5
5.25835e-08	0.286457	0.487	0.415	0.00114506	2	BHLHE40
5.32441e-08	0.25129	0.383	0.307	0.00115944	2	DOCK2
1.10057e-07	0.273887	0.639	0.576	0.00239659	2	ATP2B4
1.84961e-07	0.259329	0.464	0.394	0.0040277	2	VPS13C
1.76004e-06	0.263472	0.77	0.753	0.0383266	2	ITGA4
0.000105613	0.306656	0.722	0.69	1	2	KIAA1551
0	2.43601	0.913	0.501	0	3	LMNA
3.83343e-299	1.94978	0.9	0.537	8.34768e-295	3	MYADM
2.75476e-298	1.64163	0.989	0.924	5.99877e-294	3	ANXA1
1.17165e-224	1.08437	0.993	0.969	2.55139e-220	3	TAGLN2
3.86195e-208	0.827245	0.342	0.064	8.40979e-204	3	RFX2
5.40788e-207	0.772538	0.299	0.049	1.17762e-202	3	EMP1
2.49123e-195	1.20115	0.992	0.992	5.42489e-191	3	S100A10
3.67914e-178	1.19658	0.969	0.87	8.01169e-174	3	EZR
6.81326e-161	1.15319	0.966	0.928	1.48366e-156	3	AHNAK
6.02895e-154	1.09205	0.986	0.991	1.31286e-149	3	VIM
1.60496e-151	1.34481	0.819	0.538	3.49496e-147	3	CD97
4.51477e-145	1.13002	0.986	0.927	9.83136e-141	3	KLF6
4.608e-143	0.872033	0.976	0.938	1.00344e-138	3	CD44
2.03673e-132	1.31755	0.874	0.687	4.43518e-128	3	TUBA1A
1.02573e-127	1.22501	0.685	0.365	2.23362e-123	3	CRIP2
1.45012e-118	0.984299	0.681	0.374	3.15779e-114	3	TSPAN2
1.12572e-116	1.05206	0.774	0.506	2.45136e-112	3	ATP2B1
3.59586e-108	1.00593	0.963	0.883	7.83034e-104	3	TSC22D3
2.14976e-100	0.589316	0.984	0.987	4.68131e-96	3	S100A11
5.96304e-97	0.987234	0.718	0.453	1.29851e-92	3	IVNS1ABP
5.47737e-94	0.842585	0.539	0.261	1.19275e-89	3	CA5B
8.48658e-86	0.835252	0.993	0.977	1.84804e-81	3	HSPA8
7.162e-85	0.606325	0.952	0.872	1.5596e-80	3	CRIP1
1.21232e-83	0.802852	0.859	0.692	2.63994e-79	3	TUBA1B
3.66543e-81	0.773081	0.725	0.481	7.98185e-77	3	TUBB4B
1.73308e-79	0.629959	0.233	0.067	3.77395e-75	3	FOSB
3.17674e-78	0.758221	0.469	0.22	6.91766e-74	3	ANKRD28
4.10751e-78	1.037	0.622	0.373	8.94451e-74	3	PPP1R15A
2.29097e-74	0.69885	0.882	0.756	4.98883e-70	3	LRRFIP1
1.23087e-71	0.713417	0.818	0.667	2.68034e-67	3	IDS
1.09719e-68	0.472738	0.206	0.059	2.38923e-64	3	TPPP
2.59979e-66	0.675083	0.883	0.795	5.6613e-62	3	YWHAQ
3.4877e-64	0.658526	0.377	0.171	7.59481e-60	3	NEU1
1.88865e-62	0.978025	0.88	0.828	4.11273e-58	3	UCP2
4.387e-62	1.21956	0.534	0.304	9.55314e-58	3	FOS
4.18291e-59	0.601966	0.422	0.211	9.10871e-55	3	CRY1
1.65503e-58	0.772461	0.506	0.29	3.60399e-54	3	2021-09-11
5.81833e-57	0.660118	0.891	0.793	1.267e-52	3	DYNLL1
9.12533e-56	1.08594	0.861	0.808	1.98713e-51	3	TXN
2.80805e-54	0.528086	0.304	0.128	6.11481e-50	3	LDLR
4.78874e-53	0.625905	0.99	0.979	1.0428e-48	3	UBC
1.35755e-52	0.548238	0.403	0.203	2.95619e-48	3	DENND4A
1.98189e-51	0.586482	0.898	0.872	4.31576e-47	3	ANXA2
4.74301e-49	0.594086	0.607	0.416	1.03284e-44	3	TMEM43
3.221e-48	0.413256	0.977	0.975	7.01404e-44	3	CD99
5.85226e-48	0.477506	0.906	0.824	1.27439e-43	3	PBXIP1
3.11219e-46	0.515495	0.336	0.162	6.77711e-42	3	ACOT7
3.2572e-46	0.602201	0.667	0.528	7.09288e-42	3	NUTF2
1.02296e-45	0.734303	0.451	0.267	2.22761e-41	3	RAB11FIP1
6.26223e-45	0.660835	0.727	0.555	1.36366e-40	3	ITK
1.7953e-44	0.412888	0.985	0.975	3.90945e-40	3	EMP3
4.12406e-43	0.415599	0.904	0.818	8.98056e-39	3	CDC42
7.45685e-43	0.448164	0.231	0.094	1.6238e-38	3	AGPAT4
8.23578e-42	0.941649	0.468	0.298	1.79342e-37	3	RP11-124N14.3
2.77076e-41	0.360996	0.209	0.081	6.0336e-37	3	FAM102B
1.19413e-40	0.488721	0.314	0.153	2.60034e-36	3	HIPK1
7.83426e-40	0.529408	0.404	0.23	1.70599e-35	3	MBNL2
3.84116e-39	0.493478	0.799	0.676	8.36452e-35	3	SAMHD1
7.85828e-39	0.670491	0.575	0.407	1.71122e-34	3	FAS
1.45023e-38	0.652982	0.351	0.188	3.15803e-34	3	PHLDA1
1.69111e-37	0.522781	0.339	0.181	3.68256e-33	3	MED25
9.60458e-37	0.817674	0.89	0.832	2.09149e-32	3	HSP90AB1
2.8752e-36	0.565438	0.401	0.236	6.26103e-32	3	AHR
6.24029e-36	0.348765	0.205	0.085	1.35888e-31	3	TUBB2A
7.837e-36	0.584677	0.36	0.203	1.70659e-31	3	JUND
2.39357e-35	0.448522	0.339	0.184	5.21223e-31	3	ARL4A
8.323e-35	0.514938	0.519	0.359	1.81242e-30	3	TUBA1C
1.92806e-34	0.466467	0.928	0.882	4.19855e-30	3	UBB
4.89746e-34	0.675678	0.644	0.494	1.06647e-29	3	GPR183
9.31122e-34	0.491315	0.257	0.124	2.02761e-29	3	PDLIM1
9.80869e-34	0.343549	0.997	0.997	2.13594e-29	3	EIF1
2.55494e-33	1.23046	0.948	0.917	5.56364e-29	3	HSP90AA1
1.45942e-32	0.550603	0.548	0.396	3.17803e-28	3	C16orf54
1.52611e-31	0.45543	0.725	0.605	3.32325e-27	3	GNG2
1.54569e-31	0.476382	0.747	0.658	3.3659e-27	3	TRAM1
2.19751e-30	0.911007	0.431	0.297	4.7853e-26	3	PGM2L1
5.8711e-30	0.462622	0.447	0.291	1.27849e-25	3	GLUD1
6.50981e-30	0.520753	0.783	0.678	1.41758e-25	3	IQGAP1
1.01794e-29	0.456408	0.833	0.705	2.21667e-25	3	SRSF2
1.81542e-29	0.390122	0.311	0.17	3.95326e-25	3	SUN1
5.15422e-29	0.401001	0.45	0.288	1.12238e-24	3	CYSTM1
1.4413e-28	0.620955	0.642	0.52	3.13857e-24	3	DNAJA1
2.24571e-28	0.477304	0.225	0.108	4.89025e-24	3	RHOB
2.83796e-28	0.401603	0.818	0.72	6.17994e-24	3	EIF4A1
6.41015e-28	0.501359	0.649	0.532	1.39587e-23	3	CAPZA2
7.89163e-27	0.420452	0.818	0.751	1.71848e-22	3	ITGA4
5.70416e-26	0.365113	0.766	0.641	1.24214e-21	3	ATP5B
6.46161e-26	0.40697	0.667	0.53	1.40708e-21	3	RBPJ
9.31898e-26	0.472243	0.493	0.351	2.0293e-21	3	ANTXR2
1.19074e-25	0.329347	0.93	0.915	2.59295e-21	3	CALM2
1.22052e-25	0.419858	0.838	0.754	2.6578e-21	3	MBNL1
2.04885e-25	0.589515	0.812	0.722	4.46157e-21	3	ZFP36
1.09749e-24	0.269447	0.974	0.974	2.38989e-20	3	YWHAZ
2.50971e-24	0.398678	0.904	0.779	5.46515e-20	3	MTRNR2L12
3.8617e-24	0.272498	0.998	0.997	8.40924e-20	3	MT-ATP6
1.02355e-23	0.31921	0.915	0.876	2.22889e-19	3	PLP2
1.09629e-23	0.336819	0.975	0.956	2.38728e-19	3	MT-ND2
3.53864e-23	0.373063	0.608	0.483	7.70575e-19	3	TMBIM1
3.68183e-23	0.8685	0.318	0.197	8.01756e-19	3	HSPH1
5.35493e-23	0.27274	0.196	0.095	1.16609e-18	3	SVIL
6.01262e-23	0.31729	0.288	0.163	1.30931e-18	3	ENO2
2.42929e-22	0.288812	0.919	0.894	5.29001e-18	3	RAN
4.65164e-22	0.54476	0.656	0.554	1.01294e-17	3	TAGAP
1.04074e-21	0.404616	0.782	0.718	2.26632e-17	3	NDUFV2
1.61655e-21	0.251886	0.123	0.05	3.52019e-17	3	PPAP2C
1.72874e-21	0.414116	0.487	0.361	3.7645e-17	3	RALGDS
2.85558e-21	0.471714	0.296	0.18	6.21832e-17	3	MIR155HG
3.822e-21	0.363328	0.604	0.485	8.32279e-17	3	SELT
4.86906e-21	0.268701	0.151	0.069	1.06029e-16	3	MIR22HG
8.4548e-21	0.404855	0.714	0.626	1.84112e-16	3	CYTH1
1.13355e-20	0.496679	0.436	0.308	2.46841e-16	3	SNHG12
1.86386e-20	0.427773	0.595	0.482	4.05874e-16	3	G3BP2
2.30377e-20	0.367905	0.505	0.369	5.01669e-16	3	WHSC1L1
3.83532e-20	0.350753	0.889	0.824	8.35178e-16	3	ITGB1
8.49083e-20	0.341542	0.311	0.195	1.84896e-15	3	SLC7A6
8.96979e-20	0.34712	0.833	0.803	1.95326e-15	3	RAP1B
1.22295e-19	0.318247	0.897	0.89	2.6631e-15	3	ENO1
2.32368e-19	0.368261	0.838	0.789	5.06005e-15	3	ANKRD12
2.63857e-19	0.316341	0.998	0.996	5.74575e-15	3	H3F3B
2.65943e-19	0.347397	0.444	0.315	5.79118e-15	3	TACC1
3.59229e-19	0.427902	0.546	0.423	7.82258e-15	3	RHBDD2
4.4615e-19	0.546795	0.591	0.486	9.71536e-15	3	NFKBIA
4.60446e-19	0.394485	0.362	0.245	1.00267e-14	3	CDC14A
4.74852e-19	0.368706	0.453	0.332	1.03404e-14	3	AMD1
4.9423e-19	0.370842	0.416	0.299	1.07624e-14	3	VIMP
9.86936e-19	0.390026	0.514	0.401	2.14915e-14	3	PPP1CB
1.20543e-18	0.285896	0.217	0.119	2.62495e-14	3	SQLE
1.30333e-18	0.412688	0.541	0.412	2.83813e-14	3	BHLHE40
1.64252e-18	1.22839	0.172	0.088	3.57675e-14	3	HSPA1B
3.2433e-18	0.347487	0.673	0.574	7.0626e-14	3	ATP2B4
4.3809e-18	0.401151	0.422	0.307	9.53984e-14	3	STIP1
4.7455e-18	0.409007	0.256	0.157	1.03338e-13	3	C16orf80
4.79526e-18	0.286931	0.255	0.153	1.04422e-13	3	WDFY2
5.42794e-18	0.402408	0.671	0.589	1.18199e-13	3	ARID4B
6.55948e-18	0.349845	0.733	0.661	1.42839e-13	3	NCOR1
1.04998e-17	0.329945	0.857	0.834	2.28644e-13	3	PGAM1
1.10956e-17	0.301879	0.334	0.22	2.41617e-13	3	GOLT1B
1.96924e-17	0.32176	0.737	0.65	4.28822e-13	3	ETS1
2.10136e-17	0.297743	0.248	0.148	4.57592e-13	3	TRMT6
3.94874e-17	0.48558	0.373	0.259	8.59878e-13	3	DUSP1
4.01212e-17	0.30421	0.275	0.172	8.7368e-13	3	EEPD1
4.09019e-17	0.288645	0.22	0.126	8.90681e-13	3	ZBTB43
8.19071e-17	0.32611	0.736	0.67	1.78361e-12	3	AKAP13
1.15395e-16	0.317737	0.659	0.555	2.51285e-12	3	TMED10
1.41582e-16	0.298099	0.292	0.189	3.08308e-12	3	SREBF2
3.86759e-16	0.520669	0.429	0.33	8.42207e-12	3	ATF4
4.5158e-16	0.361349	0.341	0.234	9.8336e-12	3	LRRFIP2
5.16864e-16	0.433484	0.514	0.426	1.12552e-11	3	HSBP1
5.57904e-16	0.273107	0.232	0.139	1.21489e-11	3	FHL1
6.25445e-16	0.284837	0.291	0.189	1.36197e-11	3	IFRD1
6.63219e-16	0.307681	0.695	0.598	1.44423e-11	3	FAM129A
7.22205e-16	0.483138	0.423	0.319	1.57267e-11	3	AHSA1
1.07838e-15	0.272396	0.734	0.654	2.34827e-11	3	NDFIP1
1.18621e-15	0.274707	0.893	0.847	2.58309e-11	3	HNRNPDL
1.65782e-15	0.303579	0.558	0.454	3.61008e-11	3	SELK
2.07429e-15	0.297034	0.305	0.204	4.51698e-11	3	CYTH2
2.34229e-15	0.291415	0.317	0.214	5.10058e-11	3	C21orf59
2.50937e-15	0.342028	0.576	0.475	5.46441e-11	3	PRNP
3.73697e-15	0.278133	0.272	0.174	8.13762e-11	3	C9orf89
1.31423e-14	0.338948	0.224	0.137	2.86187e-10	3	PELI1
1.86688e-14	0.298188	0.533	0.431	4.06532e-10	3	PRMT1
3.34584e-14	0.357195	0.392	0.294	7.2859e-10	3	NCOA3
3.78411e-14	0.393201	0.411	0.307	8.24029e-10	3	RGCC
4.33702e-14	0.331242	0.612	0.522	9.4443e-10	3	FAM107B
4.48322e-14	0.382661	0.632	0.551	9.76266e-10	3	CMTM6
6.31689e-14	0.26559	0.136	0.07	1.37557e-09	3	IL4I1
6.63295e-14	0.337301	0.585	0.489	1.44439e-09	3	YPEL5
6.68548e-14	0.268217	0.354	0.251	1.45583e-09	3	RABIF
7.21375e-14	0.287421	0.343	0.247	1.57087e-09	3	SLMO2
8.13446e-14	0.401484	0.533	0.443	1.77136e-09	3	RSRC2
9.34596e-14	0.346493	0.373	0.278	2.03518e-09	3	VIM-AS1
1.37166e-13	0.309881	0.189	0.11	2.98692e-09	3	ATP1B1
1.52519e-13	0.267906	0.264	0.172	3.32126e-09	3	RARA
2.11505e-13	0.258159	0.268	0.177	4.60573e-09	3	PPP3CA
2.47296e-13	0.330025	0.558	0.464	5.38511e-09	3	DDX3X
3.08872e-13	0.324889	0.682	0.614	6.726e-09	3	CFLAR
4.60589e-13	0.263686	0.47	0.371	1.00298e-08	3	DERL1
4.7932e-13	0.327091	0.358	0.261	1.04377e-08	3	KDM2A
4.82719e-13	0.294212	0.275	0.184	1.05117e-08	3	ITGA5
5.78894e-13	0.389387	0.591	0.512	1.2606e-08	3	DNAJB6
6.05189e-13	0.305261	0.454	0.354	1.31786e-08	3	SBDS
6.17848e-13	0.31287	0.783	0.742	1.34543e-08	3	KMT2E
7.21622e-13	0.305696	0.522	0.435	1.5714e-08	3	DIAPH1
7.23264e-13	0.331328	0.224	0.143	1.57498e-08	3	ZFAND2A
1.21016e-12	0.278542	0.5	0.404	2.63525e-08	3	GNAI3
1.26863e-12	0.271037	0.583	0.498	2.76257e-08	3	CYCS
2.59035e-12	0.335332	0.545	0.459	5.64074e-08	3	GATA3
2.95688e-12	0.288254	0.742	0.694	6.43889e-08	3	RBM8A
2.97771e-12	0.273706	0.649	0.58	6.48425e-08	3	RAB11A
3.01039e-12	0.268753	0.265	0.178	6.55543e-08	3	PPIL4
3.23137e-12	0.269111	0.131	0.07	7.03662e-08	3	PHLDA2
3.97854e-12	0.308666	0.378	0.282	8.66367e-08	3	LINC-PINT
7.36717e-12	0.317459	0.472	0.381	1.60427e-07	3	CBLB
7.92825e-12	0.389642	0.607	0.542	1.72646e-07	3	ZC3HAV1
1.15332e-11	0.266592	0.478	0.388	2.51147e-07	3	RHEB
1.36958e-11	0.283464	0.528	0.446	2.98239e-07	3	PFDN2
1.73342e-11	0.253046	0.21	0.135	3.77469e-07	3	UHRF1BP1L
1.82342e-11	0.263451	0.649	0.569	3.97068e-07	3	U2AF1
2.34513e-11	0.288876	0.653	0.584	5.10676e-07	3	BZW1
2.37236e-11	0.2556	0.861	0.837	5.16606e-07	3	PTGES3
2.69544e-11	0.284887	0.528	0.445	5.86958e-07	3	HSPA9
2.93891e-11	0.257907	0.597	0.52	6.39977e-07	3	ADRM1
2.94342e-11	0.324378	0.593	0.518	6.40958e-07	3	KIF5B
2.99316e-11	0.272812	0.318	0.232	6.51791e-07	3	CREBRF
3.021e-11	0.25653	0.28	0.196	6.57853e-07	3	LINC00969
3.29512e-11	0.343087	0.288	0.204	7.17545e-07	3	CDK6
4.54125e-11	0.282096	0.446	0.359	9.88903e-07	3	PTPN1
7.46567e-11	0.285249	0.362	0.277	1.62572e-06	3	LINC00657
8.1674e-11	0.517258	0.64	0.568	1.77853e-06	3	TNFAIP3
8.71387e-11	0.306964	0.567	0.493	1.89753e-06	3	KRAS
8.8496e-11	0.261551	0.521	0.436	1.92709e-06	3	CASP8
9.03788e-11	0.264852	0.327	0.242	1.96809e-06	3	PSMD12
9.57557e-11	0.266124	0.412	0.319	2.08518e-06	3	DYNLT3
2.38096e-10	0.264994	0.475	0.387	5.18478e-06	3	DDX21
2.9977e-10	0.257226	0.26	0.183	6.52779e-06	3	TARSL2
3.18708e-10	0.303066	0.3	0.22	6.94018e-06	3	NDFIP2
3.71358e-10	0.26413	0.386	0.305	8.0867e-06	3	C7orf55-LUC7L2
4.64282e-10	0.27862	0.526	0.459	1.01102e-05	3	TMOD3
5.19697e-10	0.320052	0.726	0.664	1.13169e-05	3	EIF5
6.63602e-10	0.25885	0.462	0.383	1.44506e-05	3	UFM1
6.84211e-10	0.274134	0.525	0.457	1.48994e-05	3	CCT5
8.91501e-10	0.277364	0.358	0.277	1.94133e-05	3	FAM133B
9.18703e-10	0.289561	0.664	0.606	2.00057e-05	3	HNRNPU
1.37909e-09	0.255551	0.354	0.276	3.00311e-05	3	TFG
2.3256e-09	0.295428	0.725	0.666	5.06424e-05	3	MCL1
2.49822e-09	0.278351	0.663	0.598	5.44013e-05	3	BRD2
3.00957e-09	0.266238	0.342	0.265	6.55363e-05	3	SLC38A2
3.30413e-09	0.254689	0.686	0.636	7.19507e-05	3	FLT3LG
3.75562e-09	0.321563	0.58	0.516	8.17825e-05	3	TAF1D
8.87381e-09	0.33026	0.153	0.097	0.000193236	3	IFNG
1.3099e-08	0.264166	0.198	0.134	0.000285243	3	RN7SL1
1.34695e-08	0.280799	0.565	0.494	0.000293311	3	CCNL1
1.41465e-08	0.260671	0.415	0.342	0.000308054	3	COX20
1.54413e-08	0.27221	0.298	0.23	0.000336249	3	CWC25
1.74431e-08	0.304789	0.518	0.456	0.000379841	3	NUDC
3.05381e-08	0.320952	0.486	0.425	0.000664997	3	RNF19A
5.09306e-08	0.412149	0.217	0.156	0.00110907	3	FKBP4
5.1496e-08	0.345106	0.312	0.246	0.00112138	3	CHORDC1
5.86088e-08	0.36677	0.674	0.605	0.00127627	3	JUN
7.1067e-08	0.850382	0.514	0.457	0.00154756	3	HSPB1
8.31782e-08	1.60878	0.466	0.409	0.00181129	3	HSPA1A
1.34476e-07	0.301183	0.415	0.337	0.00292835	3	MTRNR2L2
1.40207e-07	0.255582	0.412	0.342	0.00305315	3	GOLGB1
1.76729e-07	0.25155	0.21	0.149	0.00384845	3	CDKN1A
2.20267e-07	0.260222	0.632	0.578	0.00479653	3	MRPS6
5.28948e-07	0.319445	0.805	0.769	0.0115184	3	SRSF7
5.53421e-07	0.268756	0.272	0.212	0.0120513	3	ZNF267
6.68162e-07	0.27694	0.236	0.179	0.0145499	3	KLF10
1.41297e-06	0.799088	0.641	0.61	0.0307687	3	DNAJB1
2.3151e-06	0.253911	0.366	0.305	0.0504137	3	JMJD1C
2.37652e-06	0.263012	0.708	0.679	0.0517512	3	SRSF3
0.000560245	0.444795	0.483	0.449	1	3	HSPD1
0.000734261	0.285611	0.474	0.43	1	3	CD69
0.00148173	0.444788	0.579	0.567	1	3	HSPE1
0.00168675	0.370918	0.58	0.559	1	3	CACYBP
0.00324925	0.295771	0.693	0.686	1	3	SQSTM1
0	2.34064	0.257	0.031	0	4	CXCL13
0	1.0839	0.954	0.728	0	4	ALOX5AP
0	0.70854	0.337	0.087	0	4	BHLHE40-AS1
1.18155e-257	1.06312	0.802	0.592	2.57294e-253	4	NR3C1
2.49546e-239	0.468695	0.999	0.997	5.43411e-235	4	MYL6
3.40016e-238	1.20344	0.791	0.596	7.40418e-234	4	LGALS1
8.228e-232	0.873912	0.6	0.316	1.79173e-227	4	TNFRSF18
4.48177e-220	0.427509	0.989	0.977	9.7595e-216	4	RHOA
2.35196e-215	0.702762	0.989	0.956	5.12162e-211	4	S100A4
4.53199e-202	0.490034	1	0.998	9.86886e-198	4	SH3BGRL3
4.37268e-188	0.350928	0.999	0.994	9.52194e-184	4	SERF2
2.9376e-187	0.816116	0.528	0.273	6.39692e-183	4	TIGIT
5.80513e-183	0.451213	0.999	0.998	1.26413e-178	4	GAPDH
2.42322e-178	0.577064	0.328	0.123	5.2768e-174	4	CLU
4.40432e-174	0.749433	0.508	0.28	9.59084e-170	4	FKBP5
3.05232e-168	0.556997	0.993	0.972	6.64674e-164	4	SRGN
5.86452e-166	0.498518	0.981	0.932	1.27706e-161	4	IFITM2
9.78869e-164	0.609643	0.711	0.504	2.13159e-159	4	RBPJ
2.23432e-159	0.655332	0.153	0.032	4.86545e-155	4	IGFL2
3.18667e-157	0.264465	1	1	6.9393e-153	4	TMSB4X
4.04331e-155	0.468491	0.98	0.943	8.8047e-151	4	CLIC1
3.68165e-153	0.541923	0.335	0.141	8.01716e-149	4	ETV7
6.71055e-149	0.616822	0.636	0.418	1.46129e-144	4	BATF
3.23106e-140	0.401604	0.977	0.953	7.03596e-136	4	CD2
1.9292e-139	0.519716	0.336	0.15	4.20102e-135	4	TBXAS1
8.51431e-137	0.505261	0.36	0.166	1.85408e-132	4	PHLDA1
6.29871e-134	0.637707	0.448	0.246	1.37161e-129	4	LMO4
4.1456e-133	0.507596	0.992	0.982	9.02746e-129	4	IL32
4.27352e-131	0.536012	0.331	0.148	9.30602e-127	4	CYSLTR1
1.63524e-127	0.531592	0.383	0.194	3.5609e-123	4	NDFIP2
6.63989e-127	0.281205	0.136	0.032	1.4459e-122	4	TOX2
7.98286e-125	0.467619	0.929	0.873	1.73835e-120	4	TPI1
1.35176e-124	0.724659	0.572	0.375	2.94358e-120	4	DDIT4
1.88973e-124	0.32084	1	0.998	4.11507e-120	4	TMSB10
5.30793e-120	0.33197	0.15	0.04	1.15586e-115	4	GADD45G
9.72702e-118	0.341375	0.995	0.984	2.11815e-113	4	YWHAB
1.13521e-117	0.364124	1	0.998	2.47203e-113	4	PFN1
3.93098e-116	0.455597	0.833	0.719	8.56009e-112	4	TSPO
1.10372e-114	0.436829	0.229	0.088	2.40346e-110	4	PTPN13
2.07577e-113	0.715399	0.368	0.19	4.52019e-109	4	DUSP4
1.28535e-112	0.954802	0.234	0.093	2.79898e-108	4	NMB
1.77504e-111	0.443583	0.793	0.646	3.86533e-107	4	TUBA4A
3.63602e-111	0.509936	0.462	0.27	7.91779e-107	4	2021-09-11
4.20365e-111	0.486444	0.738	0.583	9.15387e-107	4	CD82
7.85453e-110	0.453663	0.41	0.224	1.7104e-105	4	PLA2G16
9.66995e-110	0.452759	0.935	0.881	2.10573e-105	4	SPOCK2
1.05906e-106	0.346513	0.996	0.993	2.30622e-102	4	CFL1
1.18525e-104	0.422261	0.319	0.153	2.58101e-100	4	FABP5
1.51947e-104	0.290135	0.994	0.98	3.30879e-100	4	HMGB1
2.91957e-104	0.391417	0.89	0.795	6.35766e-100	4	TXN
1.58792e-103	0.460325	0.993	0.989	3.45786e-99	4	S100A6
5.51965e-103	0.413613	0.902	0.822	1.20196e-98	4	ITGB2
4.23549e-101	0.46491	0.878	0.775	9.22319e-97	4	ITM2A
9.0256e-101	0.675492	0.525	0.351	1.96541e-96	4	ID2
6.18892e-100	0.441176	0.358	0.186	1.3477e-95	4	TOX
9.67121e-100	0.712397	0.511	0.327	2.106e-95	4	TNFRSF4
2.73585e-99	0.475199	0.901	0.841	5.95759e-95	4	PKM
1.93686e-91	0.512717	0.724	0.528	4.2177e-87	4	KLRB1
4.42142e-91	0.452042	1	1	9.62807e-87	4	ACTB
7.46061e-91	0.443587	0.747	0.612	1.62462e-86	4	CD4
2.48833e-90	0.412592	0.382	0.217	5.41859e-86	4	CD151
1.6278e-86	0.298968	0.987	0.973	3.54469e-82	4	CD99
2.62417e-86	0.384782	0.804	0.693	5.7144e-82	4	CTSB
3.55371e-85	0.487365	0.369	0.216	7.73856e-81	4	TNFSF8
2.76923e-83	0.353651	0.284	0.144	6.03028e-79	4	CD200R1
5.40038e-81	0.384722	0.369	0.212	1.17599e-76	4	PTTG1
2.77495e-80	0.316879	0.932	0.883	6.04273e-76	4	CAPZB
4.89781e-80	0.614523	0.551	0.413	1.06655e-75	4	CAPG
1.6948e-79	0.479228	0.384	0.234	3.69061e-75	4	IGFLR1
5.2955e-79	0.343137	0.865	0.785	1.15315e-74	4	DYNLL1
7.88227e-78	0.49622	0.555	0.405	1.71644e-73	4	CD40LG
3.65365e-77	0.37359	0.315	0.173	7.95618e-73	4	SLC9A9
1.80168e-74	0.29623	0.153	0.058	3.92334e-70	4	PHLDA2
9.08916e-74	0.273665	0.975	0.959	1.97925e-69	4	LSP1
1.34311e-73	0.300693	0.988	0.985	2.92476e-69	4	MYL12A
1.41472e-73	0.308011	0.993	0.985	3.08069e-69	4	OAZ1
1.09172e-72	0.350171	0.256	0.13	2.37732e-68	4	CCDC50
4.71946e-72	0.349431	0.919	0.889	1.02771e-67	4	PGK1
9.80018e-70	0.306134	0.995	0.992	2.13409e-65	4	S100A10
7.72332e-69	0.351413	0.796	0.714	1.68183e-64	4	FKBP1A
8.695e-69	0.384478	0.731	0.601	1.89342e-64	4	TMEM173
1.1758e-67	0.392891	0.601	0.467	2.56041e-63	4	CD63
2.41743e-67	0.320361	0.913	0.871	5.2642e-63	4	ARPC1B
5.75031e-67	0.321063	0.26	0.135	1.25219e-62	4	TRPS1
1.27474e-63	0.299072	0.166	0.072	2.77588e-59	4	SH3TC1
1.44094e-63	0.370735	0.477	0.32	3.13779e-59	4	PDCD1
1.51378e-63	0.334285	0.837	0.78	3.29641e-59	4	ANXA6
3.09051e-63	0.389637	0.213	0.104	6.72989e-59	4	C1orf162
9.35764e-63	0.365817	0.726	0.618	2.03772e-58	4	BST2
1.73473e-62	0.416245	0.534	0.397	3.77754e-58	4	BHLHE40
1.8856e-62	0.407697	0.592	0.469	4.10609e-58	4	PTPN7
1.91244e-62	0.450167	0.775	0.713	4.16454e-58	4	CKLF
2.90663e-62	0.708287	0.598	0.476	6.32947e-58	4	COTL1
6.40018e-62	0.305338	0.829	0.728	1.3937e-57	4	SLC9A3R1
1.09729e-60	0.297658	0.916	0.87	2.38947e-56	4	PLP2
3.03019e-60	0.262632	0.154	0.065	6.59855e-56	4	BTLA
5.2824e-60	0.339022	0.304	0.177	1.1503e-55	4	GLUL
5.42645e-60	0.348375	0.128	0.05	1.18166e-55	4	AD000671.2
4.16079e-59	0.257435	0.94	0.926	9.06054e-55	4	TPM3
5.83874e-59	0.30627	0.875	0.838	1.27144e-54	4	CAP1
9.83273e-59	0.252435	0.151	0.064	2.14117e-54	4	ZNRF1
1.86585e-58	0.323567	0.769	0.678	4.06308e-54	4	SEC11A
4.37094e-58	0.601805	0.106	0.037	9.51815e-54	4	XCL1
1.27547e-57	0.308581	0.793	0.708	2.77747e-53	4	ANXA5
4.19913e-57	0.317772	0.341	0.21	9.14403e-53	4	CLSTN3
4.90201e-57	0.252649	0.93	0.906	1.06746e-52	4	COX6C
2.10324e-56	0.337822	0.735	0.608	4.58001e-52	4	LGALS3
4.44542e-56	0.380567	0.347	0.222	9.68035e-52	4	VOPP1
7.94257e-56	0.335807	0.508	0.366	1.72957e-51	4	TSPAN2
1.54943e-55	0.280624	0.853	0.796	3.37404e-51	4	RAP1B
9.16436e-55	0.361413	0.631	0.508	1.99563e-50	4	TNFSF10
2.28942e-54	0.331886	0.663	0.544	4.98543e-50	4	CD96
2.63938e-54	0.346855	0.627	0.511	5.74752e-50	4	STOM
5.30248e-54	0.372552	0.237	0.13	1.15467e-49	4	NELL2
1.08119e-53	0.259959	0.884	0.835	2.3544e-49	4	COX8A
2.19763e-53	0.273252	0.889	0.849	4.78555e-49	4	CSTB
7.2937e-53	0.328686	0.876	0.822	1.58828e-48	4	UCP2
1.9788e-52	0.273955	0.877	0.827	4.30904e-48	4	PGAM1
6.21599e-51	0.2723	0.183	0.092	1.35359e-46	4	FGL2
1.2989e-50	0.266289	0.176	0.085	2.82848e-46	4	IFNG
1.42612e-50	0.278757	0.248	0.14	3.10551e-46	4	LIMA1
7.38523e-50	0.355474	0.553	0.435	1.60821e-45	4	TYMP
8.98178e-50	0.355321	0.647	0.543	1.95587e-45	4	TPM4
1.20719e-49	0.258069	0.868	0.81	2.62877e-45	4	BRK1
2.94647e-49	0.315404	0.769	0.684	6.41623e-45	4	EMB
3.56371e-49	0.276561	0.79	0.716	7.76034e-45	4	TBCB
4.71344e-49	0.330511	0.983	0.977	1.0264e-44	4	ACTG1
2.72712e-48	0.259198	0.838	0.767	5.93857e-44	4	DBI
1.86029e-46	0.347222	0.794	0.716	4.05097e-42	4	GPX4
1.0541e-45	0.273128	0.302	0.192	2.29541e-41	4	ARL3
1.05599e-45	0.370229	0.504	0.387	2.29951e-41	4	SH2D1A
4.30752e-45	0.288826	0.286	0.18	9.38006e-41	4	SYT11
6.23595e-45	0.290024	0.696	0.61	1.35794e-40	4	DHRS7
2.12903e-44	0.282628	0.336	0.219	4.63617e-40	4	CD84
2.25334e-44	0.298014	0.244	0.144	4.90687e-40	4	TSHZ2
3.83079e-44	0.270626	0.65	0.537	8.34192e-40	4	CCDC167
2.99268e-43	0.278302	0.527	0.412	6.51686e-39	4	HSBP1
8.25636e-43	0.292413	0.501	0.387	1.7979e-38	4	TADA3
5.4399e-42	0.293128	0.441	0.321	1.18459e-37	4	THEMIS
1.56072e-41	0.301545	0.518	0.412	3.39862e-37	4	SFXN1
1.93938e-41	0.258907	0.186	0.1	4.22319e-37	4	RHOB
2.28958e-41	0.372516	0.523	0.4	4.98579e-37	4	CXCR6
4.78616e-41	0.313814	0.196	0.11	1.04223e-36	4	AHI1
3.03096e-40	0.378079	0.472	0.365	6.60022e-36	4	RASAL3
4.6974e-40	0.28579	0.408	0.298	1.02291e-35	4	PHTF2
1.17596e-39	0.291674	0.497	0.386	2.56077e-35	4	LASP1
2.73639e-39	0.252141	0.781	0.713	5.95876e-35	4	ANAPC16
2.74149e-39	0.271952	0.759	0.697	5.96987e-35	4	WDR1
3.86567e-39	0.287861	0.441	0.333	8.41789e-35	4	TMEM167A
1.04585e-38	0.284288	0.867	0.835	2.27743e-34	4	HCST
1.62415e-38	0.280639	0.654	0.558	3.53676e-34	4	ACTN4
2.0695e-38	0.292761	0.453	0.345	4.50655e-34	4	PLIN2
2.55738e-38	0.273038	0.321	0.215	5.56895e-34	4	ANKRD28
3.15841e-38	0.262358	0.82	0.77	6.87775e-34	4	COX6A1
1.15545e-37	0.267227	0.685	0.597	2.51611e-33	4	HMOX2
1.49617e-37	0.391556	0.225	0.137	3.25807e-33	4	SEM1
3.52692e-37	0.272577	0.458	0.351	7.68021e-33	4	RALGDS
7.30835e-37	0.272109	0.689	0.595	1.59147e-32	4	CDK2AP2
1.1702e-36	0.291573	0.534	0.434	2.54823e-32	4	MFSD10
1.76172e-36	0.407634	0.723	0.654	3.83632e-32	4	TIMP1
1.05946e-35	0.263981	0.569	0.474	2.30709e-31	4	ILK
1.11215e-35	0.313761	0.604	0.516	2.42182e-31	4	FKBP8
1.58535e-35	0.271684	0.533	0.437	3.45225e-31	4	IFI27L2
4.28302e-35	0.264371	0.376	0.273	9.3267e-31	4	MAPKAPK3
4.45529e-35	0.268194	0.265	0.171	9.70183e-31	4	MIR155HG
1.34424e-34	0.28358	0.39	0.288	2.92722e-30	4	PGM2L1
2.36979e-34	0.267753	0.64	0.554	5.16046e-30	4	MBP
2.47995e-34	0.253069	0.813	0.767	5.40035e-30	4	LAT
2.48048e-34	0.280509	0.533	0.435	5.40149e-30	4	LRP10
1.09175e-33	0.253359	0.165	0.091	2.37739e-29	4	PTMS
2.9018e-33	0.261756	0.273	0.182	6.31897e-29	4	SUPT3H
1.44014e-32	0.302854	0.67	0.584	3.13606e-28	4	CORO1B
1.4985e-31	0.256605	0.425	0.327	3.26314e-27	4	METTL9
2.50294e-31	0.269493	0.503	0.403	5.4504e-27	4	C4orf48
2.91298e-31	0.280028	0.397	0.3	6.3433e-27	4	ADAM19
4.05426e-31	0.267135	0.562	0.467	8.82856e-27	4	HMGN3
5.58753e-31	0.402309	0.282	0.191	1.21674e-26	4	DUSP2
7.51831e-31	0.26767	0.119	0.06	1.63719e-26	4	LINC01943
1.13135e-30	0.381638	0.307	0.218	2.46363e-26	4	YWHAH
1.83045e-30	0.570577	0.259	0.178	3.98599e-26	4	FYB1
3.7448e-30	0.253041	0.643	0.572	8.15468e-26	4	RAB1B
4.15038e-30	0.26085	0.705	0.632	9.03788e-26	4	CTSC
1.15076e-29	0.260219	0.76	0.696	2.5059e-25	4	GYPC
3.01344e-29	0.293495	0.668	0.589	6.56207e-25	4	MT2A
6.34465e-29	0.268766	0.569	0.479	1.38161e-24	4	CNIH1
1.29754e-28	0.304725	0.606	0.536	2.82553e-24	4	NAP1L4
2.745e-27	0.269913	0.463	0.365	5.97752e-23	4	CRIP2
4.66915e-27	0.382302	0.887	0.873	1.01675e-22	4	CRIP1
6.51972e-27	0.261367	0.318	0.23	1.41974e-22	4	CMTM3
2.71461e-26	0.369475	0.224	0.151	5.91135e-22	4	ATP5MF
6.84101e-26	0.332357	0.229	0.153	1.4897e-21	4	ATP5IF1
8.71539e-26	0.253389	0.465	0.383	1.89786e-21	4	SDF4
1.70173e-24	0.377687	0.251	0.176	3.7057e-20	4	UQCR11
2.07733e-24	0.254302	0.596	0.533	4.52359e-20	4	CTSD
3.27736e-24	0.399499	0.258	0.184	7.13677e-20	4	ELOB
5.29867e-24	0.524697	0.276	0.203	1.15384e-19	4	ATP5F1E
1.31618e-23	0.354718	0.845	0.804	2.86611e-19	4	CYBA
3.52672e-23	0.404416	0.27	0.194	7.67978e-19	4	ATP5MC2
8.56121e-23	0.312907	0.222	0.153	1.86429e-18	4	ATP5MC3
2.06241e-22	0.368895	0.255	0.183	4.49111e-18	4	TRIR
1.69484e-20	0.292904	0.22	0.153	3.69068e-16	4	ATP5MD
2.54893e-19	0.289342	0.234	0.168	5.55055e-15	4	ATP5F1D
8.90266e-19	0.294544	0.372	0.303	1.93864e-14	4	RAC1
1.46495e-18	0.254047	0.461	0.392	3.19007e-14	4	H2AFV
2.99178e-18	0.263388	0.541	0.48	6.5149e-14	4	GLIPR1
6.69071e-18	0.26243	0.433	0.365	1.45697e-13	4	GNB2
1.61587e-17	0.437643	0.427	0.369	3.51873e-13	4	PASK
2.03352e-17	0.276315	0.418	0.352	4.42819e-13	4	PRR13
2.58003e-17	0.251842	0.197	0.138	5.61827e-13	4	TRAC
2.74436e-17	0.373052	0.277	0.204	5.97612e-13	4	SARAF
3.57105e-17	0.291311	0.208	0.149	7.77631e-13	4	RSRP1
3.57838e-16	0.266543	0.192	0.137	7.79229e-12	4	ATP5PF
4.22443e-16	0.353542	0.426	0.372	9.19912e-12	4	RNASEK
8.47409e-16	0.374372	0.999	0.998	1.84532e-11	4	FTH1
1.38168e-15	0.284217	0.255	0.191	3.00874e-11	4	ATP5MG
6.68758e-14	0.262783	0.253	0.197	1.45629e-09	4	TNF
1.4614e-13	0.388573	0.426	0.372	3.18234e-09	4	CREM
6.7158e-09	0.279514	0.611	0.609	0.000146243	4	IFITM3
0.00353489	0.374033	0.463	0.561	1	4	CD7
0	2.7885	0.999	0.369	0	5	HLA-DRB1
0	2.58202	0.92	0.196	0	5	HLA-DRA
0	2.51	0.96	0.277	0	5	HLA-DRB5
0	2.03498	0.97	0.399	0	5	HLA-DPA1
0	1.93626	1	0.939	0	5	CD74
0	1.88612	0.936	0.362	0	5	HLA-DPB1
0	1.81071	0.781	0.178	0	5	HLA-DQB1
0	1.8051	0.588	0.062	0	5	HLA-DQA1
1.81957e-226	0.925614	0.473	0.12	3.96229e-222	5	HLA-DMA
1.20476e-215	0.668292	0.198	0.021	2.62349e-211	5	HLA-DQA2
1.03449e-207	1.11514	0.943	0.753	2.25271e-203	5	ALOX5AP
1.64759e-168	1.32465	0.889	0.611	3.5878e-164	5	LGALS1
7.67475e-158	0.843399	0.441	0.139	1.67125e-153	5	CLU
1.50264e-131	0.724103	0.996	0.959	3.27214e-127	5	S100A4
1.81331e-130	0.309672	1	1	3.94866e-126	5	B2M
1.51478e-116	0.524895	0.999	0.998	3.29859e-112	5	SH3BGRL3
3.92873e-116	0.475133	0.999	0.997	8.5552e-112	5	MYL6
5.62382e-110	0.372603	0.181	0.035	1.22464e-105	5	HLA-DMB
5.0074e-109	0.798996	0.447	0.182	1.09041e-104	5	GLUL
2.37374e-105	0.548619	0.348	0.113	5.16905e-101	5	BHLHE40-AS1
2.30688e-101	0.521065	1	0.998	5.02347e-97	5	GAPDH
4.57641e-100	0.397733	0.998	0.995	9.9656e-96	5	SERF2
7.1212e-99	0.461323	1	0.999	1.55071e-94	5	TMSB10
1.81488e-92	0.585455	0.943	0.828	3.95208e-88	5	ITGB2
4.15492e-92	0.475763	0.989	0.959	9.04775e-88	5	LSP1
3.34149e-86	0.527533	0.985	0.937	7.27643e-82	5	IFITM2
3.64966e-86	0.663151	0.775	0.522	7.9475e-82	5	RBPJ
5.17572e-85	0.675911	0.862	0.614	1.12706e-80	5	LGALS3
1.49829e-84	0.552734	0.406	0.166	3.26268e-80	5	TBXAS1
2.50227e-84	0.587974	0.996	0.974	5.44893e-80	5	SRGN
6.55292e-82	0.700241	0.458	0.204	1.42696e-77	5	DUSP4
1.15124e-79	0.581135	0.878	0.712	2.50694e-75	5	ANXA5
8.89457e-79	0.445058	0.994	0.974	1.93688e-74	5	CD99
2.6126e-77	0.255059	0.135	0.027	5.68921e-73	5	MYO7A
1.83985e-76	0.45761	0.991	0.946	4.00647e-72	5	CLIC1
1.7006e-75	0.403114	1	1	3.70322e-71	5	HLA-A
2.24897e-74	0.498666	0.275	0.096	4.89736e-70	5	FGL2
1.92409e-73	0.570046	0.988	0.983	4.1899e-69	5	IL32
3.10837e-73	0.519957	0.378	0.159	6.76879e-69	5	ETV7
8.77695e-73	0.733779	0.834	0.655	1.91127e-68	5	TIMP1
1.33205e-69	0.568837	1	1	2.90066e-65	5	ACTB
4.96438e-69	0.459401	0.339	0.139	1.08104e-64	5	CCDC50
1.0393e-67	0.411654	1	0.993	2.26319e-63	5	CFL1
1.23046e-67	0.578023	0.915	0.804	2.67945e-63	5	TXN
5.93846e-64	0.555434	0.999	0.989	1.29316e-59	5	S100A6
2.09514e-63	0.517028	0.469	0.24	4.56238e-59	5	PLA2G16
6.73176e-61	0.513658	0.37	0.168	1.46591e-56	5	FABP5
6.54698e-60	0.510069	0.248	0.091	1.42567e-55	5	IFNG
6.8901e-60	0.486142	0.445	0.224	1.50039e-55	5	PTTG1
1.4995e-59	0.442983	0.998	0.992	3.2653e-55	5	S100A10
1.91905e-59	0.522541	0.806	0.611	4.17892e-55	5	TMEM173
1.35666e-57	0.372381	1	0.998	2.95426e-53	5	PFN1
1.7454e-57	0.444976	0.331	0.145	3.80078e-53	5	TRPS1
1.14138e-56	0.733393	0.626	0.407	2.48546e-52	5	CXCR6
1.70822e-56	0.48129	0.94	0.834	3.71983e-52	5	HCST
1.74166e-56	0.630202	0.804	0.615	3.79263e-52	5	NR3C1
1.01043e-55	0.575194	0.675	0.477	2.20032e-51	5	CD63
7.17766e-55	0.380683	0.971	0.939	1.56301e-50	5	CD3D
4.46174e-54	0.49455	0.857	0.73	9.71588e-50	5	TSPO
2.9272e-53	0.502383	0.773	0.597	6.37428e-49	5	CD82
1.40666e-52	0.379689	0.941	0.888	3.06314e-48	5	CAPZB
1.65077e-51	0.305023	0.992	0.978	3.59473e-47	5	RHOA
1.06194e-50	0.48817	0.652	0.44	2.31249e-46	5	BATF
2.38893e-50	0.258262	0.146	0.042	5.20214e-46	5	TOX2
1.52289e-47	0.296249	0.171	0.057	3.31625e-43	5	ENTPD1
9.63255e-47	0.52673	0.461	0.267	2.09758e-42	5	LMO4
1.93297e-46	0.46753	0.549	0.333	4.20924e-42	5	PDCD1
3.57267e-46	0.914557	0.176	0.06	7.77985e-42	5	CXCL13
4.69654e-46	0.254301	1	1	1.02272e-41	5	HLA-B
9.31601e-46	0.538403	0.147	0.046	2.02865e-41	5	IGFL2
5.5508e-45	0.316384	0.994	0.982	1.20874e-40	5	HMGB1
2.90913e-44	0.423232	0.429	0.242	6.33493e-40	5	AGTRAP
1.13049e-43	0.429229	0.919	0.846	2.46175e-39	5	PKM
2.77163e-42	0.551356	0.541	0.35	6.03551e-38	5	TNFRSF18
3.23065e-42	0.449267	0.782	0.626	7.03506e-38	5	BST2
9.18163e-42	0.301941	0.997	0.984	1.99939e-37	5	MYL12A
1.38006e-41	0.442555	0.479	0.289	3.00521e-37	5	2021-09-11
2.1555e-41	0.416944	0.946	0.878	4.69382e-37	5	TPI1
1.10387e-40	0.39849	0.334	0.168	2.40378e-36	5	CYSLTR1
6.20962e-40	0.369412	0.82	0.685	1.35221e-35	5	SEC11A
1.22327e-39	0.361368	0.932	0.874	2.66379e-35	5	ARPC1B
2.54761e-39	0.35646	0.997	0.99	5.54768e-35	5	CD52
8.15983e-39	0.426901	0.711	0.543	1.77688e-34	5	PDIA6
8.29708e-39	0.326732	0.128	0.041	1.80677e-34	5	RNASE6
9.08157e-39	0.570153	0.556	0.368	1.9776e-34	5	ID2
1.76538e-38	0.434864	0.394	0.222	3.8443e-34	5	ANKRD28
4.50425e-38	0.380288	0.51	0.301	9.80846e-34	5	TIGIT
4.79124e-38	0.407208	0.995	0.977	1.04334e-33	5	ACTG1
5.66406e-38	0.39583	0.807	0.661	1.23341e-33	5	TUBA4A
6.86185e-38	0.351522	0.147	0.051	1.49424e-33	5	SLC1A4
9.42705e-38	0.379561	0.355	0.187	2.05283e-33	5	PHLDA1
6.53769e-37	0.28321	0.268	0.127	1.42365e-32	5	NUDT16
7.8225e-37	0.511539	0.575	0.396	1.70343e-32	5	DDIT4
8.84432e-37	0.326836	0.973	0.956	1.92594e-32	5	CD2
9.98548e-37	0.493649	0.619	0.444	2.17444e-32	5	TYMP
2.59019e-36	0.267145	0.146	0.052	5.6404e-32	5	GADD45G
5.30312e-36	0.493788	0.817	0.704	1.15481e-31	5	CTSB
1.33479e-35	0.413661	0.592	0.421	2.90664e-31	5	HSBP1
2.10118e-35	0.379082	0.832	0.72	4.57553e-31	5	FKBP1A
2.23623e-35	0.409685	0.883	0.786	4.86962e-31	5	ITM2A
2.32446e-35	0.289799	0.203	0.086	5.06174e-31	5	ZEB2
3.56037e-35	0.35446	0.129	0.043	7.75307e-31	5	XCL1
4.86078e-35	0.357486	0.732	0.564	1.05848e-30	5	ACTN4
5.4558e-35	0.451042	0.768	0.625	1.18806e-30	5	CD4
1.58629e-34	0.285235	0.996	0.985	3.45431e-30	5	YWHAB
6.03246e-34	0.355705	0.402	0.234	1.31363e-29	5	CD151
1.31458e-33	0.255046	0.986	0.979	2.86262e-29	5	ARPC2
1.64499e-33	0.328163	0.905	0.84	3.58212e-29	5	CAP1
2.07214e-33	0.261397	0.176	0.071	4.5123e-29	5	MSC
2.43742e-33	0.409956	0.371	0.215	5.30772e-29	5	NDFIP2
2.68851e-33	0.33258	0.303	0.158	5.85449e-29	5	CD200R1
2.96029e-33	0.325831	0.867	0.773	6.44632e-29	5	DBI
7.54701e-33	0.301767	0.37	0.204	1.64344e-28	5	TOX
8.53993e-33	0.371441	0.478	0.306	1.85966e-28	5	ADAM19
8.74438e-33	0.414518	0.702	0.551	1.90418e-28	5	TPM4
1.19052e-32	0.422762	0.392	0.233	2.59248e-28	5	VOPP1
1.22267e-32	0.268907	0.998	0.986	2.66248e-28	5	S100A11
1.73911e-32	0.336286	0.619	0.442	3.78709e-28	5	IFI27L2
1.78701e-32	0.537819	0.579	0.426	3.89139e-28	5	CAPG
2.05328e-32	0.310586	0.888	0.819	4.47121e-28	5	GNG5
2.56294e-32	0.354021	0.841	0.738	5.58105e-28	5	SLC9A3R1
3.87404e-32	0.394649	0.925	0.887	8.43611e-28	5	SPOCK2
5.39814e-32	0.324786	0.337	0.187	1.1755e-27	5	SLC9A9
1.72865e-31	0.305328	0.959	0.93	3.76431e-27	5	PPIB
4.97655e-31	0.295679	0.896	0.815	1.08369e-26	5	BRK1
4.9943e-31	0.254694	0.196	0.087	1.08756e-26	5	SMCO4
1.12523e-30	0.327448	0.884	0.8	2.45029e-26	5	RAP1B
5.72266e-30	0.323835	0.209	0.096	1.24617e-25	5	PTMS
1.31882e-29	0.287754	0.951	0.898	2.87187e-25	5	ARL6IP5
2.24736e-29	0.270826	0.954	0.927	4.89386e-25	5	TPM3
2.6494e-29	0.329284	0.89	0.792	5.76933e-25	5	DYNLL1
2.8574e-29	0.384282	0.645	0.48	6.22227e-25	5	GLIPR1
3.57944e-29	0.329602	0.852	0.786	7.79458e-25	5	ANXA6
1.15541e-28	0.336035	0.937	0.891	2.51603e-24	5	PGK1
1.86573e-28	0.33178	0.918	0.871	4.0628e-24	5	ANXA2
2.02512e-28	0.273841	0.111	0.039	4.4099e-24	5	CD9
2.97552e-28	0.26954	0.917	0.839	6.4795e-24	5	COX8A
1.04316e-27	0.278165	0.214	0.104	2.2716e-23	5	PTPN13
1.72843e-27	0.32477	0.917	0.822	3.76383e-23	5	ITGB1
3.58603e-27	0.337068	0.698	0.547	7.80893e-23	5	CCDC167
3.9814e-27	0.298797	0.369	0.22	8.6699e-23	5	APOBEC3H
4.23341e-27	0.342087	0.933	0.916	9.21868e-23	5	IL2RG
4.83549e-27	0.278163	0.997	0.991	1.05298e-22	5	VIM
8.49573e-27	0.310806	0.433	0.281	1.85003e-22	5	MAPKAPK3
1.8993e-26	0.302662	0.365	0.222	4.13592e-22	5	CD226
2.12139e-26	0.386154	0.663	0.536	4.61953e-22	5	CTSD
3.19191e-26	0.446155	0.454	0.308	6.95071e-22	5	FKBP5
4.88128e-26	0.325467	0.795	0.701	1.06295e-21	5	TAP1
4.98341e-26	0.34036	0.705	0.554	1.08519e-21	5	CD96
1.685e-25	0.423747	0.793	0.683	3.66925e-21	5	PSAP
2.58183e-25	0.299079	0.32	0.187	5.62218e-21	5	NPDC1
3.83542e-25	0.28948	0.87	0.795	8.352e-21	5	YWHAQ
6.55641e-25	0.266743	0.194	0.095	1.42772e-20	5	GPR68
7.5869e-25	0.298476	0.909	0.855	1.65212e-20	5	LCP1
8.57123e-25	0.2945	0.362	0.223	1.86647e-20	5	CLSTN3
9.67665e-25	0.357146	0.795	0.691	2.10719e-20	5	EMB
1.09627e-24	0.307271	0.546	0.38	2.38723e-20	5	TSPAN2
1.36224e-24	0.315127	0.307	0.18	2.96641e-20	5	CTSH
1.44743e-24	0.332766	0.89	0.827	3.15192e-20	5	UCP2
1.8207e-24	0.375765	0.222	0.115	3.96475e-20	5	C1orf162
1.99459e-24	0.278221	0.416	0.267	4.34342e-20	5	RAB11FIP1
3.7014e-24	0.308325	0.343	0.21	8.06016e-20	5	CSGALNACT1
5.04771e-24	0.286994	0.963	0.933	1.09919e-19	5	LDHA
1.7084e-23	0.258287	0.901	0.84	3.72022e-19	5	PPP1CA
1.96118e-23	0.311081	0.594	0.442	4.27066e-19	5	MFSD10
2.55014e-23	0.314004	0.402	0.267	5.55319e-19	5	CAT
5.01282e-23	0.25961	0.373	0.23	1.09159e-18	5	CD84
7.773e-23	0.315972	0.652	0.511	1.69265e-18	5	ATP2B1
9.81118e-23	0.292019	0.37	0.234	2.13648e-18	5	ITGAE
1.006e-22	0.272449	0.892	0.831	2.19067e-18	5	PGAM1
1.31516e-22	0.338585	0.826	0.73	2.8639e-18	5	CALR
5.23359e-22	0.340954	0.549	0.408	1.13967e-17	5	TMX4
5.47993e-22	0.251685	0.292	0.171	1.19331e-17	5	GNA15
5.73483e-22	0.275168	0.261	0.149	1.24882e-17	5	RAB37
6.66428e-22	0.256984	0.798	0.687	1.45121e-17	5	BSG
7.68133e-22	0.486801	0.625	0.488	1.67269e-17	5	COTL1
8.92767e-22	0.324694	0.383	0.25	1.94409e-17	5	IGFLR1
1.2405e-21	0.303745	0.562	0.415	2.7013e-17	5	NUDT5
1.59306e-21	0.270219	0.768	0.664	3.46905e-17	5	PSMD8
2.24601e-21	0.304972	0.82	0.717	4.89092e-17	5	CKLF
2.64057e-21	0.285463	0.522	0.379	5.7501e-17	5	CALHM2
3.36111e-21	0.261305	0.486	0.342	7.31915e-17	5	NCF4
5.42596e-21	0.286119	0.707	0.601	1.18156e-16	5	SRI
5.48451e-21	0.663538	0.301	0.189	1.19431e-16	5	LAG3
5.65506e-21	0.290593	0.654	0.531	1.23145e-16	5	CAPZA2
5.87525e-21	0.507053	0.678	0.605	1.27939e-16	5	IFITM3
5.90478e-21	0.251244	0.326	0.202	1.28583e-16	5	ARL3
7.03857e-21	0.272771	0.569	0.41	1.53272e-16	5	BHLHE40
1.38825e-20	0.296301	0.43	0.295	3.02306e-16	5	CD320
2.71851e-20	0.252955	0.926	0.884	5.91983e-16	5	PSMB9
2.98494e-20	0.303702	0.642	0.515	6.5e-16	5	GLRX
3.22185e-20	0.274198	0.796	0.702	7.01591e-16	5	WDR1
3.71011e-20	0.287495	0.245	0.141	8.07913e-16	5	NELL2
5.35759e-20	0.36286	0.529	0.391	1.16667e-15	5	C12orf75
7.73245e-20	0.350755	0.669	0.547	1.68382e-15	5	HMGB2
9.53485e-20	0.259243	0.378	0.247	2.07631e-15	5	SLC16A3
1.36772e-19	0.259849	0.772	0.678	2.97835e-15	5	IQGAP1
1.37539e-19	0.302205	0.614	0.482	2.99504e-15	5	GBP5
1.45377e-19	0.302565	0.484	0.355	3.16574e-15	5	PLIN2
1.50815e-19	0.281317	0.49	0.35	3.28414e-15	5	ANTXR2
1.91237e-19	0.316509	0.716	0.603	4.16438e-15	5	CDK2AP2
4.07176e-19	0.273007	0.613	0.481	8.86666e-15	5	PTPN7
4.1619e-19	0.259533	0.874	0.799	9.06296e-15	5	RABAC1
4.77998e-19	0.25732	0.878	0.817	1.04089e-14	5	SEC61B
5.27875e-19	0.258777	0.909	0.858	1.1495e-14	5	RARRES3
1.27801e-18	0.290177	0.569	0.436	2.783e-14	5	EPS15
2.06824e-18	0.254594	0.388	0.26	4.50381e-14	5	GUSB
6.42101e-18	0.27902	0.508	0.377	1.39824e-13	5	ADAM8
7.39514e-18	0.26634	0.402	0.28	1.61037e-13	5	MTHFD2
7.91833e-18	0.281729	0.567	0.444	1.7243e-13	5	PYCARD
1.00587e-17	0.265763	0.467	0.335	2.19039e-13	5	AKIRIN2
1.6239e-17	0.260759	0.124	0.058	3.53621e-13	5	AD000671.2
1.77327e-17	0.266405	0.707	0.602	3.86147e-13	5	CALM3
1.93804e-17	0.28566	0.649	0.52	4.22027e-13	5	TNFSF10
2.30003e-17	0.253319	0.687	0.566	5.00855e-13	5	LPXN
3.34847e-17	0.262812	0.806	0.7	7.29163e-13	5	GYPC
6.40204e-17	0.258588	0.745	0.637	1.39411e-12	5	MAP1LC3B
1.14106e-16	0.286027	0.701	0.583	2.48478e-12	5	PRKAR1A
1.44872e-16	0.255817	0.703	0.601	3.15473e-12	5	VDAC1
2.40652e-16	0.319445	0.652	0.513	5.24044e-12	5	LMNA
3.42497e-16	0.292519	0.733	0.639	7.45822e-12	5	CTSC
3.98419e-16	0.268876	0.553	0.441	8.67596e-12	5	GSTO1
5.04077e-16	0.253461	0.527	0.404	1.09768e-11	5	PRDX3
5.23281e-16	0.337302	0.494	0.379	1.1395e-11	5	ZYX
1.83336e-15	0.260913	0.471	0.349	3.99233e-11	5	BLOC1S1
2.32445e-15	0.286406	0.635	0.523	5.06172e-11	5	STOM
2.80609e-15	0.400691	0.71	0.61	6.11055e-11	5	GZMA
4.48158e-15	0.280064	0.485	0.368	9.75908e-11	5	BAX
5.66878e-15	0.275601	0.453	0.344	1.23443e-10	5	TMEM167A
1.03276e-14	0.301813	0.881	0.807	2.24894e-10	5	CYBA
1.22067e-14	0.28318	0.389	0.279	2.65813e-10	5	PRDM1
1.8156e-14	0.272739	0.63	0.527	3.95365e-10	5	RNF167
1.93011e-14	0.257045	0.41	0.297	4.203e-10	5	SMC4
4.32329e-14	0.262286	0.531	0.422	9.41441e-10	5	CD40LG
7.55893e-14	0.256822	0.507	0.399	1.64603e-09	5	SH2D1A
1.02485e-13	0.251597	0.555	0.444	2.23172e-09	5	LRP10
1.48976e-11	0.447187	0.178	0.111	3.2441e-07	5	NMB
2.65912e-11	0.261712	0.583	0.476	5.79049e-07	5	HMGN3
4.01323e-11	0.317121	0.177	0.111	8.73921e-07	5	LAIR2
2.23545e-08	0.332656	0.902	0.874	0.000486791	5	CRIP1
3.5004e-08	0.301472	0.603	0.524	0.000762248	5	IFI6
3.44748e-07	0.278793	0.338	0.269	0.00750723	5	HOPX
5.89002e-07	0.304432	0.134	0.088	0.0128261	5	GZMB
1.46765e-06	0.409803	0.517	0.461	0.0319595	5	GPX1
7.38928e-06	0.264417	0.195	0.149	0.160909	5	SEM1
4.35392e-05	0.329691	0.234	0.188	0.948109	5	FYB1
0.00386009	0.281054	0.233	0.204	1	5	ATP5MC2
0.00605564	0.290952	0.241	0.213	1	5	ATP5F1E
0	1.28467	0.56	0.086	0	6	IFIT1
0	1.11676	0.487	0.07	0	6	RSAD2
4.64197e-291	1.73074	0.953	0.432	1.01084e-286	6	MX1
1.50112e-277	1.06713	0.4	0.053	3.26883e-273	6	IFIT3
4.18449e-260	1.942	0.974	0.571	9.11214e-256	6	ISG15
2.073e-245	1.51187	0.803	0.27	4.51416e-241	6	IFI44L
3.31562e-209	1.27731	0.769	0.27	7.22009e-205	6	OAS1
8.97413e-209	1.71661	0.924	0.513	1.95421e-204	6	IFI6
3.13717e-201	1.18054	0.997	0.903	6.8315e-197	6	LY6E
1.22987e-194	1.21976	0.764	0.281	2.67817e-190	6	MX2
1.49404e-187	1.08546	0.541	0.139	3.25343e-183	6	HERC5
3.01532e-175	0.897304	1	0.986	6.56617e-171	6	IFITM1
5.05664e-173	0.780169	0.335	0.057	1.10113e-168	6	CMPK2
3.03099e-153	0.755838	0.417	0.097	6.60028e-149	6	USP18
3.7943e-147	0.929681	0.53	0.16	8.26246e-143	6	OAS3
5.3319e-134	1.05736	0.786	0.395	1.16108e-129	6	EIF2AK2
9.19096e-129	1.018	0.814	0.431	2.00142e-124	6	XAF1
7.33058e-127	1.05377	0.971	0.785	1.59631e-122	6	ISG20
1.17458e-119	1.18326	0.833	0.51	2.55777e-115	6	STAT1
1.13274e-118	1.05539	0.808	0.437	2.46665e-114	6	IRF7
1.88953e-107	0.933957	0.546	0.21	4.11463e-103	6	PLSCR1
3.26655e-107	0.973103	0.867	0.558	7.11323e-103	6	TRIM22
1.01485e-106	0.856303	0.629	0.275	2.20994e-102	6	IFI44
4.15787e-93	0.834241	0.659	0.322	9.05417e-89	6	OAS2
1.10913e-86	0.768283	0.874	0.635	2.41524e-82	6	UBE2L6
4.66841e-83	0.511285	0.195	0.039	1.01659e-78	6	IFIT2
1.17213e-81	0.839216	0.634	0.317	2.55242e-77	6	SAMD9L
1.19014e-81	0.841791	0.757	0.438	2.59164e-77	6	EPSTI1
4.05482e-79	0.735358	0.634	0.317	8.82978e-75	6	PARP9
5.28321e-77	0.775036	0.848	0.627	1.15047e-72	6	BST2
7.27607e-77	0.769258	0.619	0.319	1.58444e-72	6	IFI35
3.79711e-76	0.689013	0.481	0.201	8.26858e-72	6	DDX60
8.21919e-75	0.60491	0.419	0.155	1.78981e-70	6	HELZ2
3.56496e-73	0.309392	0.14	0.023	7.76306e-69	6	LAMP3
4.89238e-64	0.743866	0.651	0.373	1.06536e-59	6	SAMD9
2.64101e-63	0.6201	0.899	0.723	5.75107e-59	6	SP100
6.37619e-63	0.617347	0.412	0.17	1.38848e-58	6	DDX60L
4.80423e-60	0.700436	0.718	0.465	1.04617e-55	6	SP110
4.40195e-59	0.634149	0.611	0.344	9.58569e-55	6	LAP3
6.56713e-59	0.611885	0.429	0.189	1.43006e-54	6	LGALS9
6.56562e-55	0.482085	0.353	0.139	1.42973e-50	6	RTP4
1.09729e-54	0.495408	0.315	0.115	2.38946e-50	6	HERC6
1.80326e-54	0.700467	0.605	0.341	3.92678e-50	6	OASL
1.89352e-51	0.555206	0.428	0.197	4.12333e-47	6	DDX58
1.01308e-45	0.42116	0.278	0.102	2.20608e-41	6	IFIH1
1.71649e-44	0.426347	0.34	0.143	3.73782e-40	6	IFIT5
2.33271e-44	0.583111	0.715	0.49	5.07971e-40	6	C19orf66
9.12658e-44	0.573793	0.811	0.632	1.9874e-39	6	IFI16
4.22135e-42	0.451901	0.35	0.155	9.19241e-38	6	HSH2D
7.88617e-42	0.644546	0.453	0.243	1.71729e-37	6	GBP1
6.53768e-40	0.516585	0.422	0.219	1.42365e-35	6	PARP10
3.36928e-39	0.535332	0.69	0.483	7.33693e-35	6	PHF11
6.08218e-39	0.535208	0.524	0.303	1.32446e-34	6	PPM1K
2.40572e-38	0.497849	0.625	0.403	5.2387e-34	6	CHMP5
4.14857e-38	0.801845	0.772	0.596	9.03393e-34	6	MT2A
2.14698e-36	0.491707	0.873	0.734	4.67526e-32	6	DRAP1
4.09954e-34	0.586714	0.761	0.598	8.92716e-30	6	SAT1
4.22388e-34	0.443755	0.361	0.18	9.19792e-30	6	STAT2
1.06812e-33	0.459716	0.46	0.258	2.32594e-29	6	DTX3L
6.7505e-33	0.459952	0.465	0.269	1.46999e-28	6	PARP14
9.55497e-32	0.495171	0.429	0.241	2.08069e-27	6	ZBP1
1.33497e-30	0.503029	0.651	0.476	2.90704e-26	6	ADAR
3.2813e-29	0.414165	0.857	0.721	7.14537e-25	6	TMEM123
2.84918e-26	0.350104	0.274	0.131	6.20438e-22	6	PNPT1
3.72805e-26	0.404577	0.794	0.66	8.1182e-22	6	CD164
5.61764e-26	0.391424	0.36	0.201	1.2233e-21	6	TREX1
2.22877e-25	0.428745	0.845	0.733	4.85338e-21	6	SHISA5
1.29163e-24	0.416437	0.831	0.701	2.81266e-20	6	TAP1
2.00001e-24	0.437148	0.859	0.758	4.35521e-20	6	RNF213
2.66419e-24	0.321961	0.953	0.883	5.80154e-20	6	PSMB9
3.73916e-23	0.38755	0.251	0.124	8.14239e-19	6	PARP12
5.57177e-23	0.464323	0.602	0.448	1.21331e-18	6	TYMP
6.96874e-23	0.394218	0.395	0.237	1.51751e-18	6	TRIM21
9.15094e-22	0.477801	0.674	0.522	1.99271e-17	6	TNFSF10
1.36033e-21	0.266849	0.116	0.039	2.96226e-17	6	BISPR
7.25986e-21	0.371187	0.291	0.158	1.58091e-16	6	SPATS2L
2.31891e-19	0.26302	0.202	0.096	5.04967e-15	6	TRIM25
8.36474e-18	0.277986	0.267	0.147	1.82151e-13	6	CNP
8.87538e-18	0.306297	0.265	0.146	1.9327e-13	6	TMEM140
9.48163e-18	0.320396	0.853	0.791	2.06472e-13	6	PSMB8
2.02005e-17	0.35266	0.471	0.332	4.39887e-13	6	NMI
4.30866e-17	0.346389	0.512	0.364	9.38253e-13	6	NUB1
6.08771e-17	0.329724	0.777	0.679	1.32566e-12	6	SAMHD1
6.53013e-17	0.336977	0.743	0.62	1.422e-12	6	SLFN5
1.01252e-15	0.380365	0.695	0.564	2.20486e-11	6	SMCHD1
1.11004e-15	0.334796	0.412	0.275	2.41723e-11	6	CHST12
1.52469e-15	0.286156	0.282	0.165	3.32017e-11	6	N4BP1
5.28486e-15	0.305672	0.65	0.513	1.15083e-10	6	NAPA
6.78764e-15	0.337833	0.417	0.285	1.47808e-10	6	TRANK1
3.64163e-14	0.323645	0.507	0.376	7.93e-10	6	ZNFX1
7.7608e-14	0.258892	0.971	0.939	1.68999e-09	6	IFITM2
1.19586e-13	0.348301	0.442	0.317	2.6041e-09	6	GBP4
6.37849e-13	0.313733	0.34	0.228	1.38898e-08	6	PML
6.88732e-13	0.265205	0.792	0.683	1.49978e-08	6	CD48
9.80431e-13	0.294092	0.567	0.45	2.13499e-08	6	RBCK1
1.21344e-11	0.258755	0.676	0.57	2.64238e-07	6	PYURF
8.04554e-11	0.279428	0.673	0.555	1.752e-06	6	TAGAP
3.22587e-10	0.293606	0.459	0.354	7.02466e-06	6	APOL6
2.67213e-08	0.270142	0.262	0.181	0.000581883	6	LGALS3BP
9.95043e-08	0.295393	0.498	0.395	0.00216681	6	SELL
6.03217e-05	0.36992	0.55	0.487	1	6	GBP5
0.00503992	0.343637	0.256	0.214	1	6	SARAF
0	1.39045	0.909	0.518	0	7	KLRB1
0	1.06136	0.463	0.091	0	7	TNFSF13B
0	0.708202	1	0.997	0	7	RPLP0
0	0.497927	1	0.999	0	7	RPLP1
5.70611e-264	0.546443	0.282	0.056	1.24256e-259	7	RORC
8.73238e-249	0.439391	1	1	1.90156e-244	7	EEF1A1
2.83819e-240	0.732319	0.458	0.155	6.18045e-236	7	CTSH
4.5793e-222	0.552268	0.252	0.053	9.97189e-218	7	IL4I1
1.47822e-219	0.601442	0.389	0.117	3.21896e-215	7	CCR6
3.0899e-205	0.938815	0.932	0.806	6.72856e-201	7	IL7R
1.70832e-185	0.61689	0.418	0.153	3.72004e-181	7	SATB1
4.28373e-162	0.393041	1	0.999	9.32825e-158	7	TPT1
6.4662e-155	0.27657	0.131	0.019	1.40808e-150	7	CCL20
3.75506e-144	0.685734	0.812	0.546	8.17703e-140	7	AQP3
7.29863e-144	0.33351	1	0.998	1.58935e-139	7	RPS13
2.00932e-138	0.349256	1	0.999	4.37548e-134	7	RPL13
3.34763e-138	0.582477	0.459	0.21	7.28981e-134	7	DPP4
4.27798e-137	0.791658	0.978	0.906	9.31572e-133	7	LTB
1.28447e-127	0.662583	0.505	0.246	2.79706e-123	7	HOPX
3.50611e-121	0.547103	0.519	0.266	7.63492e-117	7	ERN1
1.06147e-120	0.517815	0.566	0.309	2.31145e-116	7	FKBP11
9.33438e-117	0.567031	0.702	0.452	2.03265e-112	7	RORA
1.2142e-112	0.303992	1	0.999	2.64404e-108	7	RPS3A
5.41252e-109	0.305037	1	0.998	1.17863e-104	7	RPL29
5.77668e-109	0.293068	1	0.999	1.25793e-104	7	RPL32
8.16068e-109	0.296654	1	0.999	1.77707e-104	7	RPL34
9.16776e-109	0.323402	0.999	0.995	1.99637e-104	7	RPSA
2.35805e-108	0.396957	0.987	0.956	5.13488e-104	7	EEF1B2
6.35752e-107	0.334799	1	0.999	1.38441e-102	7	RPS4X
2.64357e-106	0.27235	1	0.999	5.75663e-102	7	RPL18
5.51213e-105	0.337992	0.999	0.996	1.20032e-100	7	RPL3
4.56373e-99	0.295584	0.999	0.997	9.93799e-95	7	RPL12
1.14154e-96	0.315354	0.998	0.991	2.48583e-92	7	RPS5
1.22593e-96	0.347638	0.997	0.98	2.66958e-92	7	EEF2
3.94502e-95	0.433043	0.321	0.139	8.59067e-91	7	NSG1
5.90256e-95	0.435943	0.442	0.226	1.28534e-90	7	PERP
1.03671e-92	0.283525	1	0.999	2.25754e-88	7	RPS12
4.56777e-92	0.295032	0.18	0.055	9.94678e-88	7	MYBL1
9.90505e-92	0.316132	0.996	0.989	2.15692e-87	7	RPL10A
9.67121e-91	0.258118	1	1	2.106e-86	7	RPL10
1.32588e-90	0.357777	0.231	0.085	2.88724e-86	7	FURIN
4.08866e-88	0.259512	1	0.999	8.90347e-84	7	RPL18A
1.04364e-86	0.260756	1	0.999	2.27263e-82	7	RPS23
1.53392e-85	0.278662	1	0.997	3.34027e-81	7	RPS6
7.42266e-85	0.31756	0.245	0.094	1.61636e-80	7	PTPN13
2.72714e-84	0.556879	0.63	0.395	5.93863e-80	7	CXCR6
6.50621e-84	0.44503	0.541	0.322	1.41679e-79	7	MGAT4A
9.45397e-83	0.315618	0.999	0.998	2.0587e-78	7	RPS18
8.64068e-81	0.430267	0.34	0.164	1.88159e-76	7	AMICA1
1.42666e-78	0.255382	1	0.999	3.10669e-74	7	RPL8
1.07122e-77	0.285623	0.12	0.031	2.33268e-73	7	CEBPD
2.52929e-73	0.264955	1	0.996	5.50777e-69	7	RPL5
3.19888e-73	0.527948	0.717	0.536	6.96588e-69	7	CMTM6
1.43474e-72	0.300097	0.994	0.977	3.12429e-68	7	RPL4
1.63681e-66	0.35226	0.464	0.267	3.56431e-62	7	PDE4D
1.09542e-64	0.297482	0.251	0.112	2.38538e-60	7	AUTS2
1.52117e-61	0.417497	0.841	0.709	3.3125e-57	7	PDCD4
2.38146e-59	0.453388	0.606	0.413	5.18587e-55	7	LYAR
2.0472e-58	0.409377	0.888	0.801	4.45798e-54	7	ZFP36L1
9.84729e-58	0.40031	0.396	0.229	2.14435e-53	7	MYC
2.01353e-56	0.407634	0.785	0.609	4.38466e-52	7	LGALS3
6.27273e-56	0.374787	0.412	0.249	1.36595e-51	7	PRKCQ-AS1
1.35498e-52	0.26163	0.212	0.096	2.95061e-48	7	C10orf128
7.27685e-52	0.312024	0.366	0.207	1.58461e-47	7	SYTL2
3.26952e-51	0.331088	0.454	0.285	7.11971e-47	7	PTPN4
5.49938e-49	0.384215	0.287	0.155	1.19755e-44	7	AC092580.4
8.07336e-49	0.267569	0.256	0.13	1.75806e-44	7	MAP3K4
5.65223e-48	0.31302	0.416	0.253	1.23083e-43	7	CCR2
7.05682e-48	0.325035	0.439	0.277	1.53669e-43	7	GPR65
3.4601e-47	0.344166	0.773	0.64	7.53471e-43	7	RBL2
4.02558e-47	0.331983	0.764	0.618	8.7661e-43	7	OSTF1
1.52804e-45	0.301928	0.513	0.346	3.32746e-41	7	TNFRSF25
5.68721e-44	0.285043	0.882	0.772	1.23845e-39	7	ABRACL
2.3876e-41	0.350293	0.704	0.556	5.19924e-37	7	TNFAIP3
1.36633e-40	0.286046	0.34	0.202	2.97532e-36	7	PTGER2
2.84109e-40	0.321821	0.606	0.449	6.18676e-36	7	PNP
7.91607e-40	0.281398	0.148	0.064	1.7238e-35	7	GPR25
1.20892e-38	0.263168	0.385	0.24	2.63254e-34	7	TTC39C
7.91467e-38	0.273635	0.769	0.623	1.7235e-33	7	FLT3LG
1.23388e-37	0.332013	0.992	0.974	2.68689e-33	7	RPS2
9.80758e-37	0.414847	0.576	0.451	2.1357e-32	7	GPX1
2.45718e-30	0.256682	0.345	0.225	5.35075e-26	7	APOL3
8.98956e-30	0.270965	0.506	0.364	1.95757e-25	7	ID2
2.39275e-29	0.265514	0.405	0.28	5.21045e-25	7	USP10
1.22902e-27	0.256133	0.195	0.111	2.6763e-23	7	NCDN
4.48189e-26	0.250994	0.502	0.375	9.75977e-22	7	ODF2L
5.57214e-25	0.263944	0.272	0.176	1.21339e-20	7	KIAA0319L
1.52319e-24	0.316438	0.387	0.284	3.31689e-20	7	CBLL1
2.62564e-23	0.316349	0.654	0.564	5.71759e-19	7	NBEAL1
6.63443e-21	0.443865	0.562	0.446	1.44471e-16	7	EEF1G
4.30654e-20	0.254574	0.591	0.477	9.37792e-16	7	GBP5
2.59649e-19	0.265205	0.132	0.074	5.65412e-15	7	JAML
2.7936e-16	0.383206	0.391	0.306	6.08335e-12	7	FOS
2.2219e-15	0.320643	0.615	0.558	4.83841e-11	7	RPSAP58
4.07013e-15	0.318556	0.411	0.327	8.86311e-11	7	CISH
3.80951e-09	0.309075	0.436	0.366	8.29558e-05	7	RP11-290D2.6
0	1.97244	0.981	0.51	0	8	CCL5
9.05168e-124	0.52515	0.852	0.593	1.97109e-119	8	CST7
2.91644e-120	0.707076	0.866	0.592	6.35083e-116	8	GZMA
1.26384e-109	0.687968	0.649	0.412	2.75214e-105	8	LYAR
5.7426e-80	0.504717	0.258	0.103	1.25051e-75	8	CLIC3
3.0721e-62	0.586757	0.603	0.401	6.6898e-58	8	CXCR6
6.26709e-49	0.293817	0.973	0.934	1.36472e-44	8	GIMAP7
2.0663e-46	0.371303	0.824	0.713	4.49956e-42	8	PDCD4
9.87094e-45	0.404155	0.64	0.488	2.1495e-40	8	GPR183
2.81599e-43	0.336027	0.8	0.683	6.1321e-39	8	TC2N
1.78416e-41	0.34741	0.691	0.551	3.88518e-37	8	CLEC2B
1.19632e-38	0.322387	0.416	0.259	2.60511e-34	8	HOPX
7.1627e-37	0.262781	0.97	0.952	1.55975e-32	8	ITM2B
1.42633e-34	0.486037	0.839	0.762	3.10597e-30	8	ZFP36L2
3.69377e-33	0.296527	0.401	0.269	8.04354e-29	8	CHST12
2.49901e-32	0.35474	0.883	0.813	5.44185e-28	8	IL7R
3.16881e-32	0.311311	0.216	0.118	6.9004e-28	8	AUTS2
3.2218e-30	0.321841	0.829	0.742	7.01579e-26	8	CXCR4
3.22562e-28	0.310064	0.284	0.177	7.02411e-24	8	ITM2C
5.84758e-26	0.279802	0.76	0.669	1.27337e-21	8	GIMAP1
1.3454e-25	0.380414	0.695	0.6	2.92974e-21	8	JUN
1.59776e-25	0.307756	0.502	0.388	3.47928e-21	8	C12orf75
8.4213e-25	0.346122	0.234	0.138	1.83382e-20	8	GZMH
3.45806e-24	0.344597	0.21	0.12	7.53027e-20	8	CCL4
4.03207e-23	0.284179	0.765	0.686	8.78024e-19	8	GIMAP5
2.0201e-22	0.28781	0.489	0.385	4.39897e-18	8	PARP8
4.99251e-22	0.342106	0.384	0.278	1.08717e-17	8	PRF1
9.0507e-22	0.285741	0.424	0.325	1.97088e-17	8	IFNGR1
1.10086e-21	0.258699	0.795	0.744	2.39724e-17	8	OCIAD2
1.26482e-21	0.284582	0.311	0.216	2.75427e-17	8	DPEP2
8.06711e-20	0.261717	0.481	0.388	1.75669e-15	8	YARS
4.25565e-19	0.326143	0.189	0.116	9.26711e-15	8	PAXX
5.13405e-19	0.290312	0.856	0.806	1.11799e-14	8	CYBA
1.32432e-18	0.447834	0.277	0.188	2.88385e-14	8	LAG3
7.68084e-18	0.260789	0.135	0.074	1.67258e-13	8	JAML
1.32411e-17	0.332992	0.641	0.551	2.88338e-13	8	KLRB1
2.93737e-17	0.257182	0.566	0.482	6.39642e-13	8	GLIPR1
7.38153e-17	0.290458	0.311	0.229	1.6074e-12	8	ANKRD32
2.22095e-16	0.295965	0.857	0.824	4.83633e-12	8	BTG1
2.8959e-15	0.29603	0.481	0.409	6.30611e-11	8	FAM102A
3.16675e-13	0.287446	0.223	0.157	6.89591e-09	8	MCUB
3.46413e-12	0.251832	0.271	0.199	7.54349e-08	8	DUSP2
2.91479e-10	0.370373	0.234	0.173	6.34724e-06	8	TRBC2
4.30419e-10	0.257682	0.2	0.144	9.3728e-06	8	FCMR
3.74107e-09	0.384918	0.267	0.21	8.14654e-05	8	RACK1
2.66645e-08	0.29597	0.45	0.404	0.000580646	8	CLDND1
6.5799e-08	0.291946	0.268	0.211	0.00143284	8	SARAF
4.81701e-06	0.289243	0.488	0.455	0.104895	8	EEF1G
0	3.3253	0.979	0.236	0	9	GZMK
0	2.31558	0.516	0.127	0	9	NKG7
0	1.81895	0.952	0.57	0	9	CST7
0	1.76152	0.462	0.104	0	9	GZMH
0	1.70638	0.494	0.078	0	9	CCL4
0	1.61478	0.96	0.569	0	9	GZMA
0	1.57868	0.867	0.508	0	9	CCL5
0	0.745088	0.266	0.02	0	9	EOMES
0	0.6741	0.244	0.028	0	9	PLEK
2.24246e-274	0.553807	0.152	0.014	4.88318e-270	9	CHI3L2
1.20715e-255	0.873493	0.986	0.936	2.62868e-251	9	CD74
3.85332e-250	0.983458	0.806	0.565	8.39098e-246	9	APOBEC3G
2.03701e-215	0.331591	0.136	0.015	4.4358e-211	9	RP11-222K16.2
1.43148e-213	0.909285	0.768	0.544	3.11719e-209	9	CD27
8.28944e-203	0.888766	0.532	0.254	1.80511e-198	9	PRF1
2.89052e-201	0.309446	0.1	0.007	6.29439e-197	9	SLAMF7
1.20583e-192	0.771538	0.759	0.52	2.62582e-188	9	GZMM
1.39789e-176	0.730159	0.84	0.686	3.04406e-172	9	LITAF
4.72796e-172	0.478262	0.2	0.045	1.02956e-167	9	IFNG-AS1
3.33877e-151	0.711526	0.617	0.363	7.2705e-147	9	HLA-DPB1
1.27207e-150	0.413866	0.112	0.016	2.77006e-146	9	IL10
1.0586e-149	0.508906	0.987	0.955	2.3052e-145	9	PTPRCAP
5.92535e-148	0.355516	1	1	1.2903e-143	9	HLA-A
1.83665e-137	0.735116	0.595	0.383	3.99949e-133	9	APOBEC3C
1.40812e-134	0.416974	0.137	0.027	3.06632e-130	9	TNIP3
2.4965e-134	0.66528	0.59	0.373	5.43638e-130	9	SAMD3
9.95022e-132	0.686898	0.627	0.374	2.16676e-127	9	HLA-DRB1
3.94679e-126	0.600094	0.433	0.219	8.59453e-122	9	F2R
7.68033e-126	0.621005	0.439	0.227	1.67247e-121	9	RP11-94L15.2
8.99064e-125	0.727834	0.569	0.356	1.9578e-120	9	LINC00152
2.21741e-123	0.569982	0.881	0.788	4.82864e-119	9	CNN2
8.34991e-123	0.277818	1	1	1.81828e-118	9	HLA-B
2.44216e-122	0.395581	0.187	0.053	5.31804e-118	9	DTHD1
9.95953e-120	0.678101	0.517	0.287	2.16879e-115	9	HLA-DRB5
6.81476e-119	0.575391	0.634	0.403	1.48398e-114	9	HLA-DPA1
3.17401e-118	0.498962	0.922	0.853	6.91173e-114	9	RARRES3
2.1449e-112	0.481296	0.929	0.865	4.67074e-108	9	GIMAP4
4.34285e-109	0.548859	0.829	0.674	9.45699e-105	9	GIMAP5
3.3064e-108	0.410063	0.977	0.932	7.20001e-104	9	GIMAP7
1.28316e-104	0.892219	0.213	0.074	2.79421e-100	9	GZMB
3.85145e-99	0.543427	0.355	0.181	8.38692e-95	9	CCR5
7.29883e-96	0.547129	0.85	0.75	1.58939e-91	9	RNF213
3.88782e-92	0.565158	0.507	0.323	8.46611e-88	9	PDCD1
1.77767e-91	0.541829	0.402	0.213	3.87105e-87	9	HLA-DRA
3.49739e-91	0.55362	0.563	0.376	7.61591e-87	9	C12orf75
1.1664e-89	0.45378	0.918	0.829	2.53995e-85	9	HCST
1.65741e-89	0.411269	0.875	0.767	3.60917e-85	9	ATP5E
4.20262e-81	0.42487	0.9	0.826	9.15162e-77	9	ITGB2
4.95575e-80	0.425237	0.846	0.723	1.07916e-75	9	CXCR3
1.24934e-78	0.346372	0.964	0.935	2.72056e-74	9	SUB1
1.38208e-77	0.46098	0.402	0.233	3.00962e-73	9	MIR4435-1HG
2.57847e-75	0.335555	0.957	0.938	5.61487e-71	9	CD3D
3.32098e-75	0.515463	0.349	0.192	7.23177e-71	9	FAM46C
5.99513e-75	0.397751	0.262	0.123	1.3055e-70	9	HLA-DMA
6.47111e-74	0.340023	0.983	0.97	1.40915e-69	9	CORO1A
3.62692e-73	0.361686	0.922	0.881	7.89797e-69	9	PSMB9
1.93075e-71	0.49099	0.628	0.493	4.20439e-67	9	LIME1
1.27734e-70	0.357143	0.193	0.08	2.78154e-66	9	ABI3
1.86761e-69	0.43845	0.749	0.629	4.0669e-65	9	CTSC
4.47312e-69	0.371177	0.213	0.094	9.74068e-65	9	CD81
1.4908e-66	0.389747	0.173	0.069	3.24637e-62	9	CD70
5.70863e-65	0.416207	0.86	0.782	1.24311e-60	9	ISG20
1.91974e-64	0.414963	0.782	0.681	4.18043e-60	9	TC2N
7.31114e-55	0.399075	0.343	0.21	1.59207e-50	9	RUNX3
1.24956e-54	0.39584	0.4	0.264	2.72104e-50	9	CHST12
1.86585e-54	0.394416	0.679	0.57	4.06309e-50	9	C14orf2
1.4586e-53	0.436735	0.511	0.383	3.17625e-49	9	WNK1
3.21256e-52	0.343217	0.782	0.674	6.99568e-48	9	CD48
3.88399e-52	0.347185	0.764	0.665	8.45777e-48	9	GIMAP1
2.38031e-50	0.369688	0.552	0.425	5.18337e-46	9	CASP4
6.84659e-50	0.409366	0.349	0.221	1.49091e-45	9	ANKRD32
1.00459e-49	0.386806	0.48	0.355	2.1876e-45	9	APMAP
2.08192e-49	0.508625	0.31	0.186	4.53359e-45	9	CTSW
6.85593e-49	0.316018	0.813	0.715	1.49295e-44	9	ZFP36
5.10838e-48	0.370968	0.555	0.416	1.1124e-43	9	LYAR
1.0142e-47	0.413633	0.461	0.323	2.20852e-43	9	FAIM3
3.10994e-47	0.34066	0.729	0.622	6.77222e-43	9	ATPIF1
3.16609e-47	0.36097	0.298	0.18	6.89449e-43	9	RERE
1.17226e-46	0.37788	0.461	0.333	2.55271e-42	9	PYHIN1
1.63821e-46	0.437414	0.612	0.522	3.56736e-42	9	DENND2D
3.88856e-46	0.265765	0.17	0.079	8.46774e-42	9	E2F3
7.97931e-46	0.345191	0.767	0.712	1.73757e-41	9	HLA-F
1.72833e-44	0.361502	0.657	0.55	3.76361e-40	9	CLEC2B
2.03251e-43	0.373406	0.566	0.433	4.42598e-39	9	LINC00861
7.29603e-43	0.423122	0.445	0.337	1.58878e-38	9	GYG1
2.63834e-42	0.264564	0.968	0.95	5.74525e-38	9	RAC2
5.63242e-42	0.344558	0.319	0.197	1.22652e-37	9	HLA-DQB1
1.56374e-41	0.341014	0.646	0.534	3.4052e-37	9	C9orf142
2.14389e-41	0.412155	0.382	0.267	4.66853e-37	9	LYST
2.34797e-41	0.28968	0.836	0.776	5.11293e-37	9	SELPLG
8.59184e-41	0.369258	0.608	0.487	1.87096e-36	9	GPR183
8.35595e-40	0.336862	0.478	0.367	1.81959e-35	9	HSPB11
2.18236e-39	0.366045	0.402	0.286	4.7523e-35	9	IKZF3
1.01021e-38	0.37545	0.685	0.605	2.19983e-34	9	IRF1
2.58745e-37	0.339443	0.472	0.36	5.63443e-33	9	ZBTB38
3.01301e-37	0.337832	0.331	0.225	6.56112e-33	9	C5orf56
4.20694e-37	0.255805	0.184	0.098	9.16103e-33	9	APOBEC3D
4.36623e-37	0.32933	0.359	0.25	9.50789e-33	9	NELFCD
6.98913e-37	0.270181	0.894	0.853	1.52195e-32	9	LCP1
8.46911e-37	0.332421	0.372	0.256	1.84423e-32	9	CCR2
3.86862e-36	0.290807	0.694	0.602	8.4243e-32	9	SHFM1
1.12161e-35	0.32652	0.64	0.553	2.44241e-31	9	ARL4C
1.17586e-34	0.317775	0.602	0.512	2.56055e-30	9	SASH3
4.29103e-34	0.353244	0.475	0.378	9.34415e-30	9	SYNE1
1.22778e-33	0.335105	0.508	0.409	2.67362e-29	9	HMHA1
2.31479e-33	0.329695	0.459	0.357	5.0407e-29	9	HNRNPLL
5.40297e-32	0.316184	0.468	0.379	1.17655e-27	9	AP3S1
8.06709e-31	0.257689	0.811	0.773	1.75669e-26	9	CD3G
8.37161e-31	0.314862	0.364	0.27	1.823e-26	9	PTK2B
1.89207e-30	0.287777	0.276	0.181	4.12017e-26	9	MIAT
6.97808e-30	0.271865	0.754	0.701	1.51955e-25	9	TBC1D10C
1.8143e-29	0.283587	0.621	0.536	3.95082e-25	9	GSTP1
1.87654e-28	0.259658	0.678	0.617	4.08635e-24	9	NDUFA3
3.34813e-28	0.260244	0.202	0.123	7.29089e-24	9	NINJ2
4.69148e-28	0.25295	0.943	0.919	1.02162e-23	9	TXNIP
2.45548e-27	0.293595	0.458	0.372	5.34705e-23	9	CASP1
3.8274e-27	0.273979	0.385	0.291	8.33455e-23	9	PTPN4
1.68057e-26	0.317146	0.474	0.383	3.6596e-22	9	CDC25B
2.24878e-26	0.304427	0.312	0.225	4.89693e-22	9	NUCB2
2.25878e-26	0.29526	0.368	0.282	4.91871e-22	9	RAB7L1
2.72698e-26	0.281031	0.768	0.741	5.93826e-22	9	SLC9A3R1
3.73465e-26	0.278864	0.332	0.242	8.13257e-22	9	SLAMF6
3.7445e-26	0.281355	0.431	0.342	8.15401e-22	9	ITGAL
8.41912e-26	0.251132	0.747	0.694	1.83335e-21	9	PSMB10
1.5004e-25	0.284138	0.511	0.436	3.26728e-21	9	IDH2
1.51069e-25	0.299845	0.314	0.229	3.28968e-21	9	SLA2
2.01905e-25	0.284609	0.496	0.41	4.39668e-21	9	IL2RB
2.91484e-25	0.288946	0.574	0.507	6.34735e-21	9	AKNA
2.95311e-25	0.338114	0.323	0.231	6.4307e-21	9	AC017002.1
8.15475e-25	0.436969	0.266	0.189	1.77578e-20	9	CMC1
1.30712e-24	0.258127	0.863	0.836	2.84639e-20	9	MYH9
1.42484e-24	0.293758	0.426	0.34	3.10273e-20	9	OASL
8.73996e-23	0.276248	0.725	0.687	1.90321e-18	9	KIAA1551
1.867e-22	0.252028	0.199	0.128	4.06558e-18	9	GGA2
6.50436e-22	0.443213	0.472	0.399	1.41639e-17	9	CLDND1
7.20765e-22	0.282744	0.306	0.231	1.56954e-17	9	PTPLAD2
1.13925e-21	0.272019	0.393	0.313	2.48083e-17	9	ARHGAP25
1.3462e-21	0.255045	0.561	0.479	2.93149e-17	9	GBP5
3.12147e-21	0.272672	0.423	0.349	6.7973e-17	9	RASGRP1
1.24621e-20	0.299297	0.273	0.197	2.71374e-16	9	SYTL3
2.32813e-20	0.288626	0.52	0.453	5.06974e-16	9	BTN3A2
5.75851e-19	0.255007	0.546	0.494	1.25397e-14	9	HERPUD1
7.46468e-18	0.259068	0.421	0.354	1.62551e-13	9	NFATC2
2.01534e-17	0.257071	0.708	0.677	4.38861e-13	9	CD5
3.70809e-15	0.314896	0.625	0.593	8.07474e-11	9	CORO1B
7.39784e-13	0.322481	0.233	0.18	1.61095e-08	9	ITM2C
1.6693e-07	0.256708	0.297	0.256	0.00363506	9	RGS1
0	4.50418	0.991	0.043	0	10	GNLY
1.67463e-245	1.40515	0.769	0.252	3.64668e-241	10	HOPX
3.39223e-127	1.07992	0.641	0.272	7.38692e-123	10	PRF1
2.22764e-114	0.821084	0.479	0.16	4.85091e-110	10	NKG7
3.65212e-84	0.866622	0.879	0.537	7.95285e-80	10	CCL5
4.08632e-79	0.518567	0.248	0.066	8.89836e-75	10	IL4I1
3.29276e-60	0.313519	0.114	0.02	7.17032e-56	10	SLC4A10
2.54312e-58	0.671496	0.964	0.813	5.53791e-54	10	IL7R
1.35809e-56	0.540212	0.894	0.604	2.95738e-52	10	GZMA
3.29669e-53	0.552835	0.373	0.16	7.17887e-49	10	AC092580.4
1.33918e-50	0.368778	0.223	0.073	2.9162e-46	10	RORC
4.53684e-48	0.541047	0.451	0.227	9.87943e-44	10	DPP4
8.11542e-48	0.594792	0.622	0.368	1.76721e-43	10	ID2
9.38861e-47	0.382812	1	0.997	2.04446e-42	10	RPLP0
5.44249e-45	0.410773	0.269	0.105	1.18516e-40	10	ADRB2
1.52593e-40	0.444647	1	0.96	3.32288e-36	10	S100A4
3.81536e-37	0.490225	0.357	0.18	8.30833e-33	10	CTSH
7.73852e-37	0.455659	1	0.989	1.68514e-32	10	S100A6
1.26557e-36	0.425491	0.548	0.327	2.75591e-32	10	FKBP11
3.19726e-35	0.425048	0.74	0.539	6.96235e-31	10	C9orf142
7.17089e-34	0.45925	0.376	0.193	1.56153e-29	10	CTSW
3.3591e-33	0.497204	0.634	0.424	7.31478e-29	10	LYAR
7.85981e-32	0.393001	0.389	0.209	1.71155e-27	10	PTGER2
1.11554e-31	0.310427	0.226	0.095	2.42921e-27	10	FURIN
2.47102e-31	0.479597	0.627	0.426	5.38088e-27	10	CAPG
7.60042e-31	0.309083	0.237	0.103	1.65507e-26	10	C10orf128
1.54398e-28	0.43519	0.419	0.246	3.36218e-24	10	KLRG1
1.70838e-26	0.334232	0.995	0.991	3.72016e-22	10	VIM
3.62845e-26	0.415175	0.611	0.411	7.90131e-22	10	CXCR6
3.05899e-25	0.329337	0.413	0.241	6.66125e-21	10	PERP
8.73906e-25	0.354156	0.33	0.18	1.90302e-20	10	ITM2C
1.26968e-24	0.38068	0.252	0.124	2.76485e-20	10	TNFSF13B
5.24794e-24	0.272385	0.249	0.121	1.14279e-19	10	AUTS2
5.91111e-24	0.379517	0.794	0.62	1.2872e-19	10	LGALS3
7.04206e-24	0.350444	0.517	0.337	1.53348e-19	10	MGAT4A
8.00094e-24	0.387643	0.45	0.286	1.74229e-19	10	ERN1
4.48544e-23	0.469058	0.696	0.559	9.7675e-19	10	RPSAP58
9.4465e-23	0.408711	0.622	0.459	2.05707e-18	10	PNP
1.52137e-22	0.298369	0.316	0.175	3.31294e-18	10	SATB1
2.76557e-22	0.409697	0.506	0.328	6.0223e-18	10	CISH
3.09692e-22	0.353806	0.37	0.217	6.74385e-18	10	SYTL2
4.57755e-22	0.384263	0.417	0.259	9.96807e-18	10	PRKCQ-AS1
6.5238e-22	0.329463	0.945	0.888	1.42062e-17	10	ENO1
7.44742e-22	0.373886	0.79	0.619	1.62175e-17	10	LGALS1
2.58658e-21	0.328005	0.419	0.264	5.63254e-17	10	CCR2
2.72455e-21	0.339533	0.782	0.632	5.93297e-17	10	FLT3LG
5.45792e-20	0.313602	0.495	0.344	1.18852e-15	10	GYG1
9.23648e-20	0.312424	0.435	0.288	2.01134e-15	10	GPR65
9.40683e-20	0.283335	0.275	0.153	2.04843e-15	10	NSG1
1.39456e-19	0.628	0.182	0.086	3.03679e-15	10	GZMB
5.83563e-19	0.320878	0.65	0.481	1.27077e-14	10	CD63
1.1706e-17	0.28989	0.429	0.282	2.54909e-13	10	PDE4D
1.31981e-17	0.311228	0.631	0.472	2.87402e-13	10	RORA
4.44327e-17	0.323278	0.176	0.087	9.67567e-13	10	OSM
4.69587e-17	0.358732	0.693	0.568	1.02257e-12	10	NBEAL1
6.12813e-17	0.288475	0.378	0.241	1.33446e-12	10	MYC
1.67554e-16	0.304182	0.567	0.412	3.64865e-12	10	BHLHE40
2.87693e-16	0.293702	0.746	0.629	6.26481e-12	10	OSTF1
7.2542e-16	0.280161	0.961	0.92	1.57967e-11	10	TXNIP
1.09656e-15	0.280195	0.462	0.317	2.38788e-11	10	SORL1
4.48537e-15	0.274438	0.832	0.72	9.76735e-11	10	EIF4A1
5.40249e-15	0.386804	0.669	0.55	1.17645e-10	10	CMTM6
6.76692e-15	0.364106	0.205	0.112	1.47356e-10	10	CLIC3
5.49936e-14	0.30606	0.53	0.393	1.19754e-09	10	C12orf75
4.95587e-13	0.282597	0.281	0.178	1.07919e-08	10	AMICA1
5.3299e-10	0.250151	0.409	0.302	1.16064e-05	10	RP11-124N14.3
5.57896e-10	0.271135	0.664	0.563	1.21487e-05	10	PIM1
6.74127e-10	0.324936	0.95	0.912	1.46798e-05	10	LTB
1.65226e-09	0.271183	0.653	0.547	3.59797e-05	10	CD97
5.39777e-08	0.276327	0.641	0.555	0.00117542	10	KLRB1
1.97345e-07	0.310015	0.211	0.144	0.00429739	10	GZMH
0	2.69246	0.819	0.024	0	11	FOXP3
0	2.04822	0.856	0.288	0	11	TIGIT
0	1.29149	0.415	0.033	0	11	RTKN2
0	1.13181	0.46	0.026	0	11	IKZF2
0	0.594144	0.178	0.005	0	11	LAYN
0	0.477913	0.13	0.003	0	11	PTGIR
0	0.365494	0.122	0.001	0	11	FANK1
2.50494e-230	0.643853	0.222	0.021	5.45476e-226	11	FCRL3
1.36253e-212	1.39834	0.852	0.378	2.96704e-208	11	SELL
7.42386e-197	0.760876	0.336	0.06	1.61662e-192	11	IL12RB2
8.33219e-192	0.73831	0.297	0.049	1.81442e-187	11	IKZF4
1.06549e-182	0.957433	0.45	0.115	2.32021e-178	11	F5
6.75392e-182	1.16913	0.907	0.556	1.47073e-177	11	CD27
6.89784e-174	0.530301	0.183	0.019	1.50207e-169	11	ICA1
2.19228e-169	0.925608	0.227	0.032	4.77391e-165	11	HPGD
6.4794e-160	1.14176	0.544	0.185	1.41095e-155	11	TBC1D4
4.56718e-153	0.435549	0.135	0.012	9.9455e-149	11	HDAC9
1.50845e-139	0.370842	1	1	3.2848e-135	11	B2M
4.63151e-136	1.18085	0.368	0.102	1.00856e-131	11	MAGEH1
2.73822e-127	0.774841	0.994	0.986	5.96274e-123	11	OAZ1
7.76279e-116	0.3154	0.122	0.013	1.69043e-111	11	CPNE2
1.17421e-115	0.815432	0.322	0.085	2.55696e-111	11	ID3
7.89745e-111	0.487112	0.134	0.016	1.71975e-106	11	LGMN
1.57904e-106	1.1059	0.769	0.524	3.43851e-102	11	CARD16
1.80642e-104	0.893325	0.233	0.051	3.93366e-100	11	MIR4435-2HG
3.2414e-103	0.592876	0.995	0.985	7.05847e-99	11	YWHAB
3.36599e-102	0.719505	0.438	0.159	7.32978e-98	11	ETV7
1.51957e-98	0.774982	0.999	0.983	3.30901e-94	11	IL32
6.76613e-95	0.457089	0.211	0.045	1.47339e-90	11	TCEAL4
1.02642e-92	0.505455	0.234	0.055	2.23514e-88	11	ENTPD1
4.18182e-91	0.75275	0.924	0.785	9.10633e-87	11	ISG20
3.86147e-85	0.951773	0.71	0.39	8.40873e-81	11	HLA-DRB1
1.67563e-84	0.966302	0.553	0.276	3.64885e-80	11	OAS1
2.96815e-84	0.450162	1	0.999	6.46343e-80	11	TMSB10
1.00284e-82	0.610769	0.238	0.063	2.18379e-78	11	NCR3
4.46818e-82	0.320608	0.131	0.021	9.72992e-78	11	ANKS1B
1.14454e-81	0.822775	0.743	0.523	2.49236e-77	11	USP15
2.37422e-80	0.776158	0.468	0.2	5.17011e-76	11	HLA-DQB1
2.00049e-75	0.681356	0.854	0.671	4.35626e-71	11	SKAP1
1.57913e-70	0.80857	0.518	0.264	3.4387e-66	11	CTLA4
1.12707e-66	0.684353	0.228	0.067	2.45431e-62	11	CYTOR
5.56983e-66	0.33571	0.136	0.027	1.21289e-61	11	CPA5
1.57775e-64	0.351593	0.158	0.036	3.4357e-60	11	FAM13A
1.70911e-64	0.688283	0.582	0.339	3.72176e-60	11	NCF4
1.51074e-63	0.566725	0.326	0.127	3.28978e-59	11	STAM
1.42475e-61	1.15117	0.335	0.14	3.10254e-57	11	FCMR
3.34537e-61	0.759313	0.706	0.514	7.28488e-57	11	GLRX
9.22333e-60	0.636145	0.68	0.419	2.00847e-55	11	HLA-DPA1
1.98312e-59	0.882279	0.755	0.536	4.31844e-55	11	CD7
9.74106e-57	0.589639	0.982	0.941	2.12121e-52	11	CD74
4.77314e-56	0.505836	0.233	0.078	1.0394e-51	11	SLC35E3
1.20919e-53	0.567366	0.437	0.208	2.63314e-49	11	DUSP4
1.14794e-52	0.723399	0.68	0.48	2.49975e-48	11	GBP5
1.41434e-52	0.463574	1	1	3.07987e-48	11	MALAT1
1.67759e-51	0.601189	0.899	0.825	3.65311e-47	11	CD247
7.89843e-51	0.759944	0.641	0.444	1.71996e-46	11	BATF
3.9275e-50	0.680222	0.776	0.594	8.55252e-46	11	MT2A
6.61931e-50	0.359578	0.197	0.063	1.44142e-45	11	MGST2
2.65336e-49	0.561421	0.312	0.132	5.77796e-45	11	HLA-DMA
1.444e-48	0.561683	0.409	0.204	3.14446e-44	11	TOX
2.0404e-47	0.447407	0.936	0.886	4.44318e-43	11	SOD1
2.64843e-47	0.332185	0.173	0.052	5.76722e-43	11	SKAP2
9.08818e-47	0.425313	0.994	0.984	1.97904e-42	11	FTL
1.37597e-46	0.369714	0.185	0.059	2.9963e-42	11	RIN3
1.42379e-46	0.711601	0.464	0.265	3.10045e-42	11	LEF1
6.7003e-46	0.565971	0.611	0.384	1.45906e-41	11	HLA-DPB1
1.01874e-45	0.634968	0.539	0.304	2.2184e-41	11	HLA-DRB5
3.84673e-45	0.439197	0.161	0.048	8.37664e-41	11	ADTRP
4.14949e-44	0.508714	0.922	0.831	9.03592e-40	11	SYNE2
5.81985e-43	0.512545	0.862	0.77	1.26733e-38	11	LAT
1.78276e-42	0.600416	0.117	0.029	3.88214e-38	11	PCSK1N
3.75399e-42	0.531891	0.264	0.108	8.17468e-38	11	LAIR2
4.32905e-42	0.273147	0.131	0.036	9.42693e-38	11	ADAT2
1.70626e-41	0.262083	0.144	0.042	3.71556e-37	11	2021-03-03
2.12089e-41	0.548499	0.74	0.602	4.61845e-37	11	CALM3
3.30618e-41	0.469251	0.804	0.708	7.19953e-37	11	MAT2B
3.65049e-41	0.376154	0.168	0.054	7.94931e-37	11	TTN
3.71166e-41	0.488772	0.989	0.992	8.08252e-37	11	RPS26
1.21877e-39	0.7331	0.683	0.521	2.65399e-35	11	IFI6
1.55299e-39	0.556884	0.8	0.677	3.38179e-35	11	SAMHD1
2.10331e-39	0.376367	0.223	0.088	4.58018e-35	11	ZC2HC1A
2.12229e-39	0.604885	0.712	0.54	4.62149e-35	11	PIM2
5.34928e-39	0.652881	0.424	0.248	1.16486e-34	11	TTC39C
6.05317e-39	0.289332	0.149	0.046	1.31814e-34	11	CCNG2
1.37311e-38	0.548084	0.67	0.497	2.99009e-34	11	ARID5B
3.30538e-37	0.545624	0.46	0.285	7.1978e-33	11	SHMT2
8.1832e-37	0.700006	0.317	0.158	1.78197e-32	11	ATP5IF1
1.224e-36	0.728379	0.534	0.348	2.66539e-32	11	TNFRSF4
9.18042e-36	0.515235	0.488	0.312	1.99913e-31	11	HTATIP2
1.43393e-35	0.518987	0.704	0.569	3.12253e-31	11	SCAND1
6.75985e-35	0.51309	0.394	0.224	1.47202e-30	11	GCHFR
7.43741e-35	0.293622	0.141	0.046	1.61957e-30	11	CUL9
4.10876e-34	0.507252	0.599	0.409	8.94723e-30	11	BIRC3
4.94329e-34	0.367838	0.948	0.871	1.07645e-29	11	EZR
4.64136e-33	0.468402	0.484	0.308	1.0107e-28	11	CCM2
9.48693e-33	0.658793	0.289	0.141	2.06587e-28	11	TRAC
1.59121e-32	0.480837	0.78	0.699	3.46502e-28	11	DYNLRB1
2.4517e-32	0.586909	0.527	0.353	5.33883e-28	11	TNFRSF18
3.93772e-32	0.31425	0.108	0.031	8.57479e-28	11	NGFRAP1
6.46869e-32	0.538413	0.259	0.121	1.40862e-27	11	NSD3
6.47423e-32	0.469307	0.831	0.731	1.40983e-27	11	IL10RA
1.63045e-31	0.423238	0.306	0.153	3.55048e-27	11	TSHZ2
2.49592e-31	0.511047	0.308	0.156	5.43512e-27	11	ATP5MF
2.97066e-31	0.534926	0.753	0.622	6.46892e-27	11	LGALS3
5.50171e-31	0.443526	0.442	0.28	1.19805e-26	11	MTHFD2
5.73225e-31	0.727378	0.376	0.224	1.24825e-26	11	MAL
7.49122e-31	0.434161	0.282	0.143	1.63129e-26	11	LAX1
7.56149e-31	0.467637	0.934	0.884	1.64659e-26	11	TSC22D3
1.08313e-30	0.387794	0.861	0.765	2.35863e-26	11	2021-09-06
1.1953e-30	0.519396	0.575	0.414	2.60289e-26	11	IL2RB
2.19458e-30	0.290294	1	1	4.77891e-26	11	HLA-A
3.84507e-30	0.851713	0.364	0.208	8.37302e-26	11	ATP5F1E
3.8618e-30	0.342262	0.182	0.074	8.40946e-26	11	CHST7
3.89121e-30	0.396357	0.205	0.086	8.4735e-26	11	HLA-DQA1
4.71403e-30	0.51935	0.303	0.155	1.02653e-25	11	SNU13
8.17244e-30	0.439058	0.577	0.408	1.77963e-25	11	FAS
4.98234e-29	0.484451	0.613	0.443	1.08495e-24	11	MX1
6.26729e-29	0.619305	0.702	0.58	1.36476e-24	11	ISG15
9.63325e-29	0.450735	0.776	0.685	2.09774e-24	11	H2AFZ
1.24607e-28	0.59745	0.344	0.189	2.71344e-24	11	ELOB
1.12911e-27	0.357338	0.908	0.825	2.45875e-23	11	PBXIP1
1.34789e-27	0.398785	0.335	0.191	2.93516e-23	11	LGALS9
1.36238e-27	0.283569	0.981	0.97	2.96672e-23	11	SRP14
5.45342e-27	0.345222	0.255	0.128	1.18754e-22	11	HAPLN3
5.47559e-27	0.332581	0.897	0.852	1.19236e-22	11	HCLS1
5.55287e-27	0.461223	0.883	0.828	1.20919e-22	11	UCP2
1.76301e-26	0.492247	0.459	0.307	3.83914e-22	11	SMAP2
2.24289e-26	0.321539	0.209	0.096	4.88411e-22	11	IL21R
2.26485e-26	0.44954	0.595	0.441	4.93193e-22	11	EPB41
2.26572e-26	0.476019	0.688	0.563	4.93383e-22	11	TRIM22
3.59268e-26	0.441459	0.213	0.099	7.82342e-22	11	PLSCR3
5.73164e-26	0.396362	0.288	0.157	1.24812e-21	11	SPATS2L
1.42658e-25	0.26832	0.168	0.07	3.10651e-21	11	HS3ST3B1
2.19081e-25	0.530808	0.335	0.188	4.77072e-21	11	TRIR
2.24622e-25	0.251458	0.104	0.034	4.89138e-21	11	EIF3J-DT
3.65737e-25	0.421167	0.656	0.542	7.96429e-21	11	NAP1L4
4.10689e-25	0.397639	0.308	0.175	8.94316e-21	11	FAM110A
4.11552e-25	0.585613	0.349	0.2	8.96196e-21	11	ATP5MC2
5.73164e-25	0.251004	0.958	0.958	1.24812e-20	11	SUMO2
5.98378e-25	0.317835	0.917	0.88	1.30303e-20	11	ATP6V1G1
6.06074e-25	0.538589	0.697	0.609	1.31979e-20	11	TPR
1.08904e-24	0.365782	0.88	0.798	2.3715e-20	11	C12orf57
1.76998e-24	0.467259	0.548	0.402	3.85431e-20	11	CLDND1
1.94286e-24	0.430684	0.293	0.158	4.23076e-20	11	ATP5MC3
3.81575e-24	0.353794	0.2	0.095	8.30918e-20	11	TSPAN5
5.12252e-24	0.27087	0.13	0.049	1.11548e-19	11	SVBP
7.06802e-24	0.487253	0.543	0.411	1.53913e-19	11	CD59
7.76268e-24	0.256288	0.168	0.073	1.6904e-19	11	MYL6B
8.00864e-24	0.544258	0.329	0.185	1.74396e-19	11	FYB1
9.03063e-24	0.339722	0.247	0.129	1.96651e-19	11	STAMBPL1
1.18318e-23	0.495181	0.403	0.254	2.5765e-19	11	RGS1
1.97903e-23	0.611888	0.46	0.334	4.30954e-19	11	FAIM3
2.18766e-23	0.385059	0.324	0.188	4.76384e-19	11	CCR4
2.28256e-23	0.339976	0.823	0.755	4.97051e-19	11	RHOG
2.78116e-23	0.376344	0.724	0.616	6.05626e-19	11	UBE2B
4.23032e-23	0.475688	0.372	0.229	9.21194e-19	11	HLA-DRA
5.10676e-23	0.381848	0.675	0.552	1.11205e-18	11	THEM4
7.04412e-23	0.40227	0.699	0.599	1.53393e-18	11	FAM129A
9.53481e-23	0.29783	0.144	0.058	2.0763e-18	11	AD000671.2
1.28723e-22	0.269864	0.195	0.092	2.80307e-18	11	CENPM
1.2946e-22	0.418428	0.549	0.424	2.81912e-18	11	RHBDD2
3.1728e-22	0.356237	0.299	0.175	6.90908e-18	11	NINJ1
3.74924e-22	0.40136	0.618	0.493	8.16435e-18	11	REXO2
6.95743e-22	0.250433	0.138	0.056	1.51505e-17	11	GADD45A
7.3426e-22	0.269417	0.14	0.057	1.59892e-17	11	TENT5C
1.07084e-21	0.35375	0.366	0.229	2.33186e-17	11	ACP5
1.52184e-21	0.500549	0.364	0.208	3.31396e-17	11	RACK1
2.54634e-21	0.45898	0.441	0.308	5.5449e-17	11	CD55
2.98815e-21	0.311059	0.817	0.749	6.50699e-17	11	ANXA11
3.30419e-21	0.442218	0.639	0.534	7.1952e-17	11	GBP2
4.17683e-21	0.361775	0.377	0.24	9.09546e-17	11	LINC00649
7.67225e-21	0.514379	0.625	0.517	1.67071e-16	11	STAT1
7.80971e-21	0.455312	0.301	0.172	1.70064e-16	11	ATP5F1D
9.54865e-21	0.469027	0.297	0.171	2.07931e-16	11	NME2
1.36422e-20	0.288114	0.206	0.104	2.97074e-16	11	ZC3H12D
1.44469e-20	0.367078	0.214	0.109	3.14595e-16	11	JPT1
1.47309e-20	0.319422	0.228	0.118	3.20779e-16	11	SF3B6
1.48488e-20	0.274865	0.199	0.099	3.23347e-16	11	ACTA2
1.78983e-20	0.41902	0.331	0.211	3.89753e-16	11	TRIM14
2.72184e-20	0.336359	0.229	0.119	5.92708e-16	11	ATP5F1C
3.15172e-20	0.469136	0.331	0.195	6.86318e-16	11	ATP5MG
3.52448e-20	0.359516	0.246	0.133	7.6749e-16	11	RTRAF
3.55902e-20	0.361178	0.271	0.149	7.75012e-16	11	ATP5F1B
4.76194e-20	0.312678	0.247	0.136	1.03696e-15	11	PELI1
7.52416e-20	0.408444	0.464	0.332	1.63846e-15	11	P2RY10
7.70601e-20	0.281447	0.185	0.089	1.67806e-15	11	ELOC
7.82975e-20	0.30585	0.22	0.113	1.70501e-15	11	REX1BD
8.03296e-20	0.412331	0.316	0.182	1.74926e-15	11	UQCR11
8.71977e-20	0.426364	0.682	0.6	1.89882e-15	11	SAT1
1.01514e-19	0.393433	0.473	0.343	2.21056e-15	11	PYHIN1
1.11037e-19	0.3459	0.303	0.184	2.41795e-15	11	PHACTR2
1.4059e-19	0.350791	0.823	0.753	3.06148e-15	11	NEAT1
1.4416e-19	0.338021	0.28	0.166	3.13922e-15	11	MAP3K1
2.01116e-19	0.441928	0.66	0.565	4.37949e-15	11	SMCHD1
2.77475e-19	0.381584	0.231	0.124	6.0423e-15	11	SELENOH
4.57882e-19	0.388598	0.363	0.209	9.97084e-15	11	SARAF
4.95364e-19	0.344314	0.223	0.122	1.07871e-14	11	JAKMIP1
6.04902e-19	0.500581	0.439	0.311	1.31723e-14	11	KLF2
8.0488e-19	0.292467	0.232	0.126	1.75271e-14	11	YPEL2
1.02188e-18	0.381608	0.55	0.433	2.22525e-14	11	R3HDM4
1.09307e-18	0.290703	0.791	0.706	2.38028e-14	11	SH3BGRL
1.11564e-18	0.315968	0.233	0.125	2.42942e-14	11	SELENOW
1.16366e-18	0.357293	0.301	0.172	2.53398e-14	11	NOP53
1.40646e-18	0.375093	0.632	0.53	3.06271e-14	11	WSB1
2.77498e-18	0.272798	0.99	0.987	6.0428e-14	11	IFITM1
2.88265e-18	0.372022	0.237	0.131	6.27725e-14	11	ATP5MPL
3.14263e-18	0.388449	0.508	0.384	6.8434e-14	11	TPP1
3.41033e-18	0.349112	0.278	0.159	7.42633e-14	11	ATP5MD
7.88612e-18	0.355238	0.27	0.153	1.71728e-13	11	RSRP1
9.27351e-18	0.281601	0.205	0.107	2.0194e-13	11	METTL26
1.00731e-17	0.342731	0.743	0.666	2.19351e-13	11	MCL1
1.20578e-17	0.303096	0.177	0.089	2.6257e-13	11	TMEM35B
1.73015e-17	0.551273	0.355	0.248	3.76758e-13	11	MIR4435-1HG
1.77759e-17	0.268835	0.242	0.138	3.87088e-13	11	METTL8
2.43597e-17	0.367076	0.389	0.27	5.30458e-13	11	TRAF1
2.51198e-17	0.315007	0.259	0.146	5.47009e-13	11	SEM1
2.69564e-17	0.3675	0.214	0.117	5.87002e-13	11	ATP5ME
2.71375e-17	0.308061	0.214	0.119	5.90946e-13	11	THADA
3.23223e-17	0.294051	0.214	0.115	7.0385e-13	11	SELENOF
4.53673e-17	0.267797	0.178	0.09	9.87918e-13	11	SRSF8
4.8343e-17	0.30294	0.572	0.443	1.05272e-12	11	EPSTI1
6.6818e-17	0.318498	0.22	0.126	1.45503e-12	11	SIRPG
1.08229e-16	0.301621	0.608	0.504	2.3568e-12	11	GTF3C6
1.15489e-16	0.342519	0.297	0.178	2.51488e-12	11	RPS17
1.24448e-16	0.307058	0.275	0.168	2.70999e-12	11	APLP2
2.05725e-16	0.317635	0.246	0.141	4.47987e-12	11	ATP5PF
2.41094e-16	0.377292	0.625	0.537	5.25007e-12	11	DOK2
2.52905e-16	0.281264	0.254	0.149	5.50725e-12	11	IPCEF1
3.11409e-16	0.287247	0.211	0.116	6.78123e-12	11	MRPL57
3.16589e-16	0.307285	0.413	0.299	6.89405e-12	11	SFT2D1
3.83073e-16	0.463914	0.759	0.733	8.34179e-12	11	AES
4.97356e-16	0.315453	0.237	0.139	1.08304e-11	11	PIM3
7.39632e-16	0.270427	0.219	0.125	1.61062e-11	11	BACH1
8.50791e-16	0.261775	0.132	0.061	1.85268e-11	11	VSIR
9.23948e-16	0.309003	0.631	0.531	2.01199e-11	11	CSK
1.23656e-15	0.318761	0.819	0.782	2.69274e-11	11	SELPLG
1.39987e-15	0.28805	0.52	0.407	3.04835e-11	11	HSPA1A
1.64383e-15	0.304478	0.25	0.149	3.5796e-11	11	HERC5
2.26015e-15	0.294588	0.225	0.127	4.9217e-11	11	ATP5F1A
2.51246e-15	0.302681	0.483	0.371	5.47114e-11	11	FLOT2
3.33682e-15	0.330177	0.262	0.156	7.26627e-11	11	ATP5PD
3.38566e-15	0.281805	0.654	0.565	7.3726e-11	11	BIN1
3.70935e-15	0.287404	0.726	0.677	8.07748e-11	11	EPC1
3.74814e-15	0.311598	0.479	0.366	8.16195e-11	11	CTSA
3.76091e-15	0.44974	0.461	0.358	8.18976e-11	11	PRR13
3.88004e-15	0.311358	0.318	0.211	8.44917e-11	11	CCDC69
3.94129e-15	0.294921	0.629	0.526	8.58255e-11	11	PRKCH
4.0181e-15	0.270089	0.915	0.888	8.74981e-11	11	SPOCK2
5.09809e-15	0.294908	0.211	0.118	1.11016e-10	11	SELENOK
6.88645e-15	0.326191	0.498	0.386	1.49959e-10	11	IQGAP2
2.34012e-14	0.316931	0.566	0.462	5.09585e-10	11	DNPH1
2.40092e-14	0.343156	0.439	0.339	5.22824e-10	11	MAD1L1
3.27905e-14	0.315496	0.546	0.44	7.14046e-10	11	XAF1
3.46687e-14	0.264435	0.282	0.182	7.54945e-10	11	AKIP1
3.98196e-14	0.364714	0.573	0.474	8.67112e-10	11	TNFRSF1B
5.22788e-14	0.533166	0.494	0.415	1.13842e-09	11	C4orf48
5.57851e-14	0.322982	0.341	0.237	1.21478e-09	11	VOPP1
7.38733e-14	0.326562	0.287	0.19	1.60866e-09	11	NPDC1
8.03748e-14	0.318394	0.461	0.361	1.75024e-09	11	ABTB1
8.28271e-14	0.33788	0.428	0.327	1.80364e-09	11	CMTM7
1.06513e-13	0.324439	0.422	0.321	2.31942e-09	11	OGDH
1.40638e-13	0.262051	0.676	0.584	3.06253e-09	11	CCNDBP1
1.48403e-13	0.271938	0.29	0.192	3.23162e-09	11	SYT11
1.56218e-13	0.320072	0.594	0.509	3.40181e-09	11	STK38
1.76783e-13	0.305566	0.471	0.369	3.84962e-09	11	ZBTB38
2.35867e-13	0.266796	0.702	0.61	5.13623e-09	11	LBH
2.42028e-13	0.259389	0.664	0.552	5.27041e-09	11	PIK3IP1
2.4452e-13	0.301408	0.58	0.495	5.32466e-09	11	NECAP2
2.5301e-13	0.31912	0.437	0.341	5.50954e-09	11	NAAA
2.6825e-13	0.291851	0.283	0.188	5.8414e-09	11	MAST4
3.12712e-13	0.297511	0.364	0.263	6.80962e-09	11	TNIK
3.58211e-13	0.263893	0.289	0.193	7.8004e-09	11	CCDC66
3.91672e-13	0.268188	0.789	0.735	8.52904e-09	11	SHISA5
3.94333e-13	0.294202	0.257	0.169	8.58699e-09	11	PDCL
4.53544e-13	0.293528	0.559	0.474	9.87636e-09	11	ABI1
6.2049e-13	0.279904	0.353	0.254	1.35118e-08	11	B4GALT3
7.20518e-13	0.253887	0.308	0.212	1.569e-08	11	SNRNP35
9.81784e-13	0.301933	0.445	0.349	2.13793e-08	11	ECH1
1.27598e-12	0.279721	0.248	0.161	2.77857e-08	11	NABP1
1.67873e-12	0.287104	0.346	0.248	3.65561e-08	11	BTG3
1.96464e-12	0.257711	0.752	0.704	4.27821e-08	11	TAP1
2.41103e-12	0.289674	0.476	0.376	5.25026e-08	11	CREM
2.58817e-12	0.333308	0.475	0.376	5.636e-08	11	RNASEK
3.03395e-12	0.333038	0.573	0.497	6.60673e-08	11	HERPUD1
3.65289e-12	0.263192	0.278	0.174	7.95453e-08	11	TRBC2
3.80792e-12	0.287154	0.67	0.59	8.29213e-08	11	CDKN1B
4.42978e-12	0.306168	0.348	0.253	9.64629e-08	11	IGFLR1
4.70945e-12	0.286786	0.475	0.377	1.02553e-07	11	PCSK7
5.48865e-12	0.260192	0.448	0.349	1.19521e-07	11	LYPLA1
5.56686e-12	0.277456	0.245	0.16	1.21224e-07	11	NAMPT
5.96734e-12	0.264089	0.661	0.612	1.29945e-07	11	PAK2
9.6999e-12	0.367597	0.404	0.309	2.11225e-07	11	RAC1
1.12899e-11	0.277268	0.568	0.49	2.4585e-07	11	CNIH1
1.83985e-11	0.28901	0.482	0.391	4.00646e-07	11	SSU72
2.73615e-11	0.25122	0.237	0.156	5.95825e-07	11	NTAN1
2.84507e-11	0.315072	0.316	0.227	6.19542e-07	11	CRTAP
2.90077e-11	0.336442	0.396	0.308	6.31673e-07	11	PSIP1
2.91649e-11	0.278257	0.676	0.619	6.35095e-07	11	NDUFA12
5.10116e-11	0.290923	0.336	0.251	1.11083e-06	11	EIF3J
6.04119e-11	0.254666	0.74	0.684	1.31553e-06	11	SQSTM1
6.71701e-11	0.253362	0.32	0.228	1.4627e-06	11	USP48
7.3035e-11	0.25015	0.75	0.704	1.59041e-06	11	GYPC
8.84469e-11	0.261995	0.252	0.169	1.92602e-06	11	TIFA
9.94739e-11	0.266846	0.394	0.3	2.16614e-06	11	PGM2L1
2.59265e-10	0.264024	0.167	0.101	5.64575e-06	11	HSDL2
2.8769e-10	0.250368	0.711	0.652	6.26473e-06	11	ETS1
3.27065e-10	0.304573	0.462	0.38	7.12216e-06	11	S1PR4
3.56904e-10	0.294166	0.527	0.447	7.77194e-06	11	IRF7
3.72528e-10	0.330003	0.311	0.229	8.11217e-06	11	YWHAH
3.7704e-10	0.284524	0.484	0.4	8.21043e-06	11	H2AFV
4.43463e-10	0.26345	0.383	0.295	9.65685e-06	11	RASA3
4.5173e-10	0.295024	0.31	0.23	9.83688e-06	11	GSPT1
5.31594e-10	0.269305	0.722	0.673	1.1576e-05	11	PPP1R2
6.3657e-10	0.263975	0.196	0.125	1.38619e-05	11	PNRC2
6.74912e-10	0.275344	0.357	0.268	1.46969e-05	11	TGIF1
8.64271e-10	0.251792	0.566	0.494	1.88204e-05	11	HNRNPH3
1.24397e-09	0.253375	0.318	0.235	2.70886e-05	11	RFTN1
2.66449e-09	0.322663	0.731	0.709	5.8022e-05	11	YBX1
5.27647e-09	0.323452	0.659	0.594	0.0001149	11	CORO1B
5.28361e-09	0.28617	0.456	0.389	0.000115056	11	UGP2
5.87286e-09	0.264865	0.586	0.527	0.000127887	11	FKBP8
6.12857e-09	0.253683	0.732	0.686	0.000133456	11	RPS27L
1.02069e-08	0.25784	0.273	0.197	0.000222266	11	TWF2
1.20154e-08	0.253792	0.409	0.331	0.000261647	11	OAS2
1.34171e-08	0.301725	0.387	0.313	0.000292171	11	ARL6IP1
1.53453e-08	0.255116	0.704	0.668	0.000334159	11	JAK1
2.6582e-08	0.28269	0.643	0.607	0.000578849	11	SPTAN1
3.97246e-08	0.380225	0.567	0.52	0.000865043	11	PCBP1
4.75876e-08	0.403522	0.275	0.202	0.00103627	11	DUSP2
5.73686e-08	0.272774	0.848	0.826	0.00124926	11	BTG1
7.1378e-08	0.258369	0.233	0.167	0.00155433	11	FAAH2
8.00254e-08	0.367846	0.134	0.082	0.00174263	11	TRBC1
8.74561e-08	0.276092	0.35	0.281	0.00190444	11	CSNK2B
2.56665e-07	0.274025	0.462	0.403	0.00558914	11	SH2D1A
3.15741e-07	0.258089	0.419	0.35	0.00687557	11	PDE3B
3.94316e-07	0.31048	0.594	0.556	0.00858662	11	PNRC1
2.466e-06	0.256595	0.433	0.381	0.0536995	11	SAMD9
1.34737e-05	0.282325	0.32	0.263	0.293404	11	CITED2
0.00127658	0.266721	0.401	0.375	1	11	HPRT1
0.00152362	0.28344	0.406	0.381	1	11	LINC00152
0	2.98623	0.75	0.002	0	12	RRM2
0	2.68858	0.924	0.009	0	12	TYMS
0	2.37168	0.889	0.013	0	12	KIAA0101
0	2.31446	0.819	0.011	0	12	MKI67
0	2.11702	0.792	0.031	0	12	TOP2A
0	1.97412	0.75	0.04	0	12	NUSAP1
0	1.91682	0.681	0.003	0	12	UBE2C
0	1.84032	0.736	0.044	0	12	CENPF
0	1.80091	0.764	0.023	0	12	CDK1
0	1.75611	0.812	0.009	0	12	TK1
0	1.70066	0.833	0.015	0	12	ASF1B
0	1.6489	0.854	0.018	0	12	CLSPN
0	1.60779	0.799	0.033	0	12	DHFR
0	1.56028	0.847	0.061	0	12	FEN1
0	1.55449	0.799	0.026	0	12	GINS2
0	1.54154	0.875	0.018	0	12	ZWINT
0	1.52073	0.896	0.029	0	12	CENPU
0	1.48561	0.479	0.012	0	12	HIST1H1B
0	1.47482	0.625	0.011	0	12	ASPM
0	1.45451	0.667	0.002	0	12	PKMYT1
0	1.43526	0.743	0.005	0	12	KIFC1
0	1.41583	0.681	0.023	0	12	TPX2
0	1.35665	0.583	0.002	0	12	BIRC5
0	1.31125	0.819	0.055	0	12	WDR34
0	1.2733	0.368	0.002	0	12	HIST1H3B
0	1.25981	0.674	0.003	0	12	FAM111B
0	1.2535	0.542	0.004	0	12	CCNA2
0	1.24781	0.653	0.021	0	12	MCM2
0	1.22652	0.736	0.041	0	12	TCF19
0	1.22238	0.292	0.003	0	12	HIST1H3C
0	1.20857	0.694	0.016	0	12	GGH
0	1.20631	0.618	0.014	0	12	CASC5
0	1.20479	0.59	0.007	0	12	CKAP2L
0	1.20261	0.757	0.036	0	12	FANCI
0	1.14509	0.757	0.018	0	12	CENPW
0	1.14316	0.75	0.037	0	12	MCM4
0	1.13771	0.688	0.012	0	12	RAD51
0	1.08441	0.556	0.003	0	12	CCNB2
0	1.0842	0.688	0.008	0	12	RAD51AP1
0	1.07851	0.597	0.002	0	12	CDCA5
0	1.05869	0.583	0.022	0	12	CDKN3
0	1.05712	0.576	0.012	0	12	NCAPG
0	0.976241	0.597	0.003	0	12	CDC45
0	0.967031	0.215	0.002	0	12	HIST1H3F
0	0.965418	0.66	0.029	0	12	CENPN
0	0.961298	0.521	0.002	0	12	GTSE1
0	0.960801	0.521	0.001	0	12	SPC25
0	0.952638	0.59	0.011	0	12	CDCA8
0	0.938376	0.569	0.003	0	12	CDC6
0	0.931184	0.458	0.001	0	12	DLGAP5
0	0.929652	0.514	0.004	0	12	KIF23
0	0.926243	0.576	0.024	0	12	PRC1
0	0.921466	0.396	0.009	0	12	HIST1H2AH
0	0.916908	0.542	0.002	0	12	DTL
0	0.896576	0.583	0.026	0	12	KIF11
0	0.889787	0.424	0.002	0	12	CDC20
0	0.858452	0.417	0.002	0	12	CDCA3
0	0.854071	0.618	0.019	0	12	CHEK1
0	0.851463	0.458	0.004	0	12	AURKB
0	0.826952	0.493	0.002	0	12	KIF15
0	0.799702	0.361	0.01	0	12	HIST1H2AL
0	0.795658	0.5	0.001	0	12	MND1
0	0.770941	0.556	0.014	0	12	MELK
0	0.763428	0.521	0.002	0	12	SHCBP1
0	0.760672	0.507	0.007	0	12	NEIL3
0	0.751103	0.528	0.012	0	12	BRCA1
0	0.744196	0.535	0.011	0	12	ORC6
0	0.74409	0.354	0.002	0	12	HMMR
0	0.74032	0.41	0.002	0	12	TROAP
0	0.73204	0.451	0.004	0	12	CDCA2
0	0.711359	0.444	0.001	0	12	HJURP
0	0.71121	0.472	0.015	0	12	NUF2
0	0.691634	0.438	0.002	0	12	DIAPH3
0	0.686016	0.285	0.001	0	12	HIST1H3G
0	0.68245	0.375	0.003	0	12	CDT1
0	0.680114	0.417	0.003	0	12	ESCO2
0	0.6764	0.403	0.009	0	12	MXD3
0	0.669449	0.396	0.003	0	12	KIF14
0	0.668971	0.507	0.006	0	12	TRIP13
0	0.665981	0.312	0.005	0	12	PLK1
0	0.646238	0.451	0.01	0	12	BUB1
0	0.627398	0.444	0.002	0	12	SPC24
0	0.619785	0.451	0.012	0	12	CCNE2
0	0.602719	0.479	0.004	0	12	SGOL1
0	0.598501	0.444	0.005	0	12	DSCC1
0	0.593879	0.431	0.01	0	12	POC1A
0	0.575921	0.389	0.001	0	12	SKA3
0	0.575847	0.257	0.004	0	12	HIST1H2AJ
0	0.572767	0.306	0.001	0	12	ANLN
0	0.566504	0.389	0.005	0	12	KIF4A
0	0.549509	0.368	0.007	0	12	CEP55
0	0.534159	0.382	0.007	0	12	DEPDC1B
0	0.530475	0.368	0.004	0	12	FOXM1
0	0.530359	0.354	0.005	0	12	KIF2C
0	0.526488	0.375	0.008	0	12	BUB1B
0	0.517604	0.333	0.004	0	12	CIT
0	0.517319	0.368	0.001	0	12	E2F8
0	0.508826	0.396	0.001	0	12	MCM10
0	0.502154	0.347	0.008	0	12	SPAG5
0	0.500123	0.389	0.001	0	12	PBK
0	0.462354	0.333	0.002	0	12	SKA1
0	0.46201	0.368	0.001	0	12	RAD54L
0	0.433988	0.285	0	0	12	KIF20A
0	0.431252	0.347	0.006	0	12	STIL
0	0.416146	0.319	0	0	12	MYBL2
0	0.409521	0.347	0.005	0	12	ORC1
0	0.408558	0.368	0.003	0	12	TTK
0	0.373293	0.306	0.003	0	12	EXO1
0	0.365502	0.25	0.003	0	12	APOBEC3B
0	0.34399	0.243	0.001	0	12	DEPDC1
0	0.336216	0.257	0	0	12	KIF18B
0	0.334059	0.312	0.005	0	12	DNA2
0	0.333259	0.264	0.002	0	12	POLQ
0	0.325971	0.299	0.006	0	12	GINS1
0	0.313015	0.257	0.001	0	12	C16orf59
0	0.31284	0.243	0.001	0	12	E2F7
0	0.295494	0.181	0.001	0	12	CENPA
0	0.271909	0.194	0.002	0	12	C18orf56
0	0.262703	0.194	0	0	12	CDC25C
0	0.261643	0.215	0.003	0	12	WDR62
0	0.261395	0.194	0.002	0	12	NEK2
1.26645e-306	0.436722	0.389	0.012	2.75783e-302	12	POLE2
2.24719e-302	0.866872	0.597	0.029	4.89347e-298	12	NCAPG2
7.19612e-297	0.585938	0.458	0.017	1.56703e-292	12	E2F2
1.59346e-286	0.311037	0.264	0.005	3.46991e-282	12	TRAIP
1.25786e-282	0.53382	0.458	0.018	2.73911e-278	12	SLC29A1
5.92712e-275	0.713423	0.549	0.027	1.29069e-270	12	BRCA2
2.13417e-274	0.419261	0.319	0.009	4.64736e-270	12	C4orf21
2.59882e-272	0.869633	0.611	0.034	5.65918e-268	12	NCAPH
1.02993e-263	0.815643	0.632	0.038	2.24277e-259	12	TIMELESS
2.30048e-260	0.342733	0.292	0.007	5.00953e-256	12	MTFR2
3.47318e-242	1.16405	0.743	0.059	7.5632e-238	12	UBE2T
6.25491e-242	0.910782	0.688	0.049	1.36207e-237	12	CENPH
3.88418e-234	1.51043	0.882	0.09	8.45818e-230	12	CENPM
4.67844e-231	4.28047	0.993	0.147	1.01878e-226	12	STMN1
8.22124e-227	1.51519	0.882	0.094	1.79026e-222	12	SMC2
2.53378e-225	0.398642	0.319	0.011	5.51757e-221	12	PSMC3IP
5.90572e-223	1.0678	0.535	0.033	1.28603e-218	12	CENPE
3.68236e-221	0.496719	0.368	0.015	8.0187e-217	12	C21orf58
5.70146e-220	0.755663	0.507	0.029	1.24155e-215	12	ATAD5
8.6159e-220	0.393743	0.333	0.012	1.8762e-215	12	KIAA1524
5.18854e-216	0.350686	0.285	0.009	1.12986e-211	12	PRR11
1.54352e-211	1.20381	0.819	0.082	3.36118e-207	12	MAD2L1
8.5514e-211	0.70058	0.472	0.026	1.86215e-206	12	CTNNAL1
2.56767e-210	0.699282	0.597	0.042	5.59136e-206	12	DSN1
6.21717e-209	1.48626	0.854	0.092	1.35385e-204	12	CKS1B
1.32465e-208	0.640281	0.389	0.018	2.88456e-204	12	SGOL2
2.30619e-208	0.462855	0.368	0.016	5.02197e-204	12	PLK4
1.20585e-206	1.07606	0.674	0.056	2.62587e-202	12	HELLS
8.30888e-205	1.03695	0.736	0.067	1.80934e-200	12	GMNN
1.2454e-199	0.557012	0.438	0.024	2.71199e-195	12	WDHD1
5.61853e-193	0.547362	0.431	0.024	1.22349e-188	12	RFC3
1.08933e-188	1.95415	0.938	0.143	2.37213e-184	12	MCM7
3.4344e-188	0.36486	0.271	0.009	7.47876e-184	12	OIP5
7.40934e-186	0.434853	0.389	0.02	1.61346e-181	12	C1orf112
1.67749e-185	1.40589	0.889	0.112	3.65289e-181	12	CDCA7
4.67684e-184	0.738174	0.257	0.009	1.01843e-179	12	HIST1H2AI
1.03163e-182	0.420963	0.389	0.02	2.24647e-178	12	CENPP
1.09952e-180	0.668062	0.507	0.035	2.39432e-176	12	CCDC34
8.48793e-177	0.941288	0.569	0.046	1.84833e-172	12	FBXO5
5.85811e-176	0.497853	0.403	0.023	1.27566e-171	12	CDCA7L
6.1021e-174	1.32251	0.806	0.098	1.32879e-169	12	ATAD2
1.05738e-170	1.16343	0.722	0.078	2.30256e-166	12	EZH2
2.7471e-168	0.7937	0.597	0.053	5.98209e-164	12	RBBP8
4.23317e-168	0.474936	0.389	0.022	9.21815e-164	12	CENPJ
1.61592e-167	0.338143	0.292	0.012	3.51883e-163	12	MASTL
3.42822e-167	0.279709	0.257	0.01	7.46529e-163	12	BRIP1
3.75233e-166	1.80644	0.764	0.096	8.17107e-162	12	H2AFX
1.71632e-164	1.11786	0.812	0.101	3.73745e-160	12	RNASEH2A
1.97707e-164	0.350469	0.354	0.019	4.30527e-160	12	CHTF18
9.75223e-163	0.956671	0.604	0.056	2.12365e-158	12	NDC80
3.06548e-161	2.17946	0.938	0.179	6.67539e-157	12	PCNA
1.08361e-159	0.823643	0.549	0.047	2.35968e-155	12	HMGB3
2.32194e-159	0.596022	0.194	0.006	5.05627e-155	12	HIST1H2AB
5.89851e-158	1.57015	0.868	0.134	1.28446e-153	12	MCM5
2.59195e-157	0.761064	0.694	0.073	5.64424e-153	12	WDR76
4.09811e-156	0.600829	0.354	0.02	8.92405e-152	12	CCNB1
1.50294e-155	1.03686	0.722	0.084	3.2728e-151	12	LIG1
5.10107e-155	0.296368	0.299	0.014	1.11081e-150	12	GINS3
8.67011e-155	0.316838	0.229	0.008	1.888e-150	12	ARHGEF39
1.05629e-152	0.491986	0.396	0.025	2.30019e-148	12	CHAF1B
3.74778e-152	0.590417	0.507	0.041	8.16117e-148	12	CDK2
1.39428e-151	0.807839	0.278	0.013	3.03618e-147	12	HIST1H2BH
5.07694e-151	0.361277	0.306	0.015	1.10555e-146	12	GINS4
9.10256e-150	0.391537	0.326	0.018	1.98217e-145	12	PARPBP
3.04483e-146	0.673235	0.597	0.058	6.63043e-142	12	RFC5
9.83298e-146	0.919783	0.729	0.087	2.14123e-141	12	RFC4
4.85387e-144	0.359901	0.312	0.017	1.05698e-139	12	CHAF1A
3.08569e-141	0.303507	0.285	0.014	6.71941e-137	12	TMEM237
5.24066e-141	0.461173	0.465	0.037	1.14121e-136	12	CENPQ
5.55365e-138	1.19946	0.847	0.132	1.20936e-133	12	DTYMK
7.48642e-136	0.323773	0.285	0.015	1.63024e-131	12	KIF18A
3.54165e-133	0.417537	0.375	0.026	7.71229e-129	12	POLA1
4.32765e-131	0.550503	0.5	0.046	9.42388e-127	12	FANCG
8.12761e-128	0.605333	0.479	0.044	1.76987e-123	12	SLC43A3
4.18305e-127	0.914522	0.583	0.065	9.10902e-123	12	RACGAP1
4.48951e-127	0.747829	0.583	0.065	9.77635e-123	12	RPL39L
4.85832e-127	0.392076	0.292	0.017	1.05795e-122	12	AURKA
1.84436e-126	0.405039	0.319	0.02	4.01629e-122	12	CCNF
4.31844e-126	0.412541	0.354	0.024	9.40383e-122	12	CENPO
1.27469e-125	0.436323	0.396	0.03	2.77577e-121	12	C4orf46
1.72133e-125	0.55799	0.431	0.036	3.74836e-121	12	FANCD2
2.48878e-124	0.564183	0.507	0.049	5.41956e-120	12	IFI27L1
4.4057e-124	0.724749	0.458	0.042	9.59385e-120	12	RP11-386G11.10
1.53875e-120	1.0426	0.403	0.034	3.35078e-116	12	HIST1H2AM
1.21449e-119	0.716536	0.507	0.052	2.64468e-115	12	ARHGAP11A
2.30047e-118	0.965542	0.41	0.035	5.00949e-114	12	HIST1H2AG
3.12323e-118	0.773781	0.688	0.092	6.80114e-114	12	SNRNP25
6.24453e-118	0.828141	0.674	0.09	1.35981e-113	12	NCAPD3
6.01031e-117	0.405225	0.361	0.027	1.30881e-112	12	SPDL1
1.78297e-116	1.5561	0.924	0.22	3.88259e-112	12	MCM3
2.94873e-115	0.415459	0.389	0.032	6.42115e-111	12	KNTC1
1.45794e-114	0.259567	0.257	0.014	3.17482e-110	12	EFCAB11
7.83635e-109	0.270626	0.25	0.014	1.70644e-104	12	GEN1
1.67819e-108	0.99726	0.819	0.141	3.65443e-104	12	PHF19
2.00179e-108	0.999083	0.84	0.152	4.3591e-104	12	CENPK
2.22251e-108	0.734681	0.639	0.086	4.83973e-104	12	LRR1
1.74976e-106	0.350791	0.285	0.019	3.81028e-102	12	GPSM2
1.96204e-106	0.936215	0.708	0.111	4.27253e-102	12	NRM
4.11307e-106	1.29523	0.882	0.194	8.95662e-102	12	RRM1
4.70205e-106	1.43668	0.868	0.199	1.02392e-101	12	TMEM106C
1.21903e-104	1.22841	0.778	0.15	2.65455e-100	12	MCM6
1.72622e-103	1.25348	0.917	0.214	3.75902e-99	12	NUDT1
3.49893e-103	0.250993	0.201	0.01	7.61927e-99	12	FANCC
7.16936e-101	0.515638	0.431	0.044	1.5612e-96	12	ECT2
1.23721e-100	0.998562	0.854	0.168	2.69415e-96	12	DNAJC9
1.27375e-99	1.15042	0.826	0.166	2.77372e-95	12	LMNB1
3.80802e-99	0.794567	0.604	0.085	8.29234e-95	12	NCAPD2
4.36986e-98	0.41282	0.347	0.03	9.51581e-94	12	FANCL
4.57382e-98	0.660005	0.569	0.075	9.95996e-94	12	BCL2L12
3.34266e-97	0.343414	0.278	0.02	7.27899e-93	12	CHEK2
3.64945e-97	0.563001	0.549	0.07	7.94703e-93	12	C19orf48
7.84893e-97	0.487785	0.472	0.053	1.70918e-92	12	POLD1
6.33413e-96	0.410497	0.417	0.043	1.37932e-91	12	ZWILCH
2.47705e-94	0.623575	0.556	0.075	5.39403e-90	12	TUBG1
1.07679e-93	0.698055	0.59	0.084	2.34482e-89	12	NCAPH2
7.14223e-93	0.29859	0.278	0.02	1.55529e-88	12	KNSTRN
2.73004e-91	0.506237	0.465	0.055	5.94494e-87	12	DDX11
1.91184e-89	3.38044	0.993	0.698	4.16322e-85	12	TUBA1B
5.89165e-88	0.411186	0.333	0.031	1.28297e-83	12	INCENP
7.81855e-88	2.23849	0.972	0.475	1.70257e-83	12	DUT
4.64108e-86	0.570503	0.576	0.084	1.01064e-81	12	ITGB3BP
2.10577e-84	0.557429	0.486	0.064	4.58553e-80	12	WHSC1
2.65677e-84	0.299653	0.285	0.023	5.78538e-80	12	TMEM97
6.15807e-84	2.48902	0.993	0.55	1.34098e-79	12	HMGB2
1.50376e-83	0.371094	0.417	0.048	3.27459e-79	12	POLA2
2.64511e-83	1.2497	0.792	0.172	5.75999e-79	12	CKS2
4.00704e-83	0.852529	0.722	0.138	8.72573e-79	12	YEATS4
1.39948e-82	0.66967	0.604	0.096	3.04751e-78	12	POLD3
2.96508e-82	0.259331	0.236	0.017	6.45676e-78	12	NET1
4.04317e-82	0.288236	0.188	0.011	8.80441e-78	12	HIST1H4D
2.25874e-81	0.456461	0.458	0.058	4.91863e-77	12	MIS18A
2.39766e-81	0.700878	0.639	0.108	5.22114e-77	12	HIRIP3
2.88621e-81	0.666337	0.674	0.118	6.28501e-77	12	RFC2
3.6501e-81	2.80181	1	0.785	7.94846e-77	12	TUBB
6.57941e-81	0.449173	0.215	0.014	1.43273e-76	12	HIST2H2AB
9.31381e-81	0.419013	0.396	0.045	2.02818e-76	12	CEP152
2.8848e-80	2.28661	1	0.793	6.28195e-76	12	HMGN2
4.09254e-79	2.03424	0.993	0.687	8.91192e-75	12	H2AFZ
1.00432e-78	0.802385	0.639	0.115	2.187e-74	12	MTHFD1
2.42061e-78	0.348855	0.319	0.031	5.27113e-74	12	MLTK
1.27496e-77	0.527202	0.41	0.05	2.77636e-73	12	SAC3D1
1.49632e-77	1.27435	1	1	3.25838e-73	12	PTMA
4.25636e-77	1.02328	0.785	0.174	9.26864e-73	12	FABP5
4.54272e-77	0.357398	0.424	0.052	9.89222e-73	12	HAUS8
1.0116e-76	0.452783	0.472	0.064	2.20287e-72	12	RFWD3
5.76329e-76	0.70371	0.229	0.017	1.25501e-71	12	HIST1H2BJ
1.22538e-75	0.854269	0.354	0.041	2.66838e-71	12	HIST1H3D
1.89578e-74	0.479575	0.556	0.087	4.12825e-70	12	TEX30
2.04502e-74	0.256363	0.278	0.025	4.45323e-70	12	DCLRE1B
4.55028e-74	0.283653	0.347	0.038	9.90868e-70	12	RMI1
5.65333e-74	0.387544	0.368	0.042	1.23107e-69	12	SAMD1
1.90836e-73	0.702171	0.715	0.141	4.15564e-69	12	HADH
4.48858e-73	1.30404	1	0.998	9.77434e-69	12	GAPDH
1.26785e-72	1.16032	0.868	0.251	2.76086e-68	12	STRA13
8.05139e-72	1.48521	1	0.675	1.75327e-67	12	DEK
8.0981e-72	0.336675	0.347	0.039	1.76344e-67	12	FANCA
1.60708e-70	0.69023	0.681	0.133	3.49959e-66	12	VRK1
2.87478e-69	0.507976	0.507	0.08	6.26012e-65	12	TTF2
3.07186e-69	0.334415	0.319	0.035	6.68927e-65	12	PIDD
3.96231e-69	1.40052	0.819	0.232	8.62834e-65	12	PTTG1
1.24008e-68	0.532027	0.521	0.084	2.7004e-64	12	BARD1
6.2326e-68	0.357956	0.34	0.04	1.35721e-63	12	BLM
4.74934e-67	0.422589	0.389	0.051	1.03422e-62	12	SASS6
5.07526e-67	0.261565	0.215	0.017	1.10519e-62	12	SUV39H2
7.10354e-67	1.29164	0.938	0.359	1.54687e-62	12	NASP
2.40609e-66	0.714328	0.715	0.152	5.2395e-62	12	HNRNPAB
7.72346e-66	0.508456	0.569	0.099	1.68186e-61	12	PRIM1
3.61899e-65	0.327352	0.347	0.042	7.88071e-61	12	CDC7
2.39165e-64	1.39625	1	0.982	5.20805e-60	12	HMGB1
2.48354e-64	0.272641	0.306	0.034	5.40816e-60	12	FIGNL1
6.56247e-64	0.397905	0.389	0.053	1.42904e-59	12	PARP2
7.57202e-64	0.423212	0.424	0.062	1.64888e-59	12	CLN6
9.04101e-64	0.260864	0.271	0.027	1.96877e-59	12	DLEU2L
2.08992e-63	0.424852	0.486	0.078	4.55102e-59	12	PRIM2
2.31276e-63	1.19732	0.931	0.36	5.03626e-59	12	CARHSP1
3.44258e-63	0.514264	0.653	0.128	7.49656e-59	12	CSE1L
4.61273e-63	0.27157	0.278	0.029	1.00447e-58	12	UBE2S
9.03434e-63	1.38532	0.889	0.299	1.96732e-58	12	SMC4
9.3052e-63	0.708495	0.729	0.167	2.0263e-58	12	RAD51C
1.70017e-62	0.968752	1	0.994	3.70229e-58	12	PPIA
3.48861e-62	1.16868	0.944	0.389	7.59679e-58	12	RPA3
7.66655e-62	1.24177	0.993	0.762	1.66947e-57	12	SLC25A5
1.36657e-61	1.15775	0.882	0.317	2.97584e-57	12	USP1
1.43256e-61	0.78421	0.708	0.166	3.11954e-57	12	ACOT7
3.63984e-61	1.22666	0.833	0.273	7.92612e-57	12	TMPO
7.71998e-61	0.803829	0.743	0.183	1.6811e-56	12	CDCA4
3.18372e-60	0.326318	0.347	0.045	6.93286e-56	12	MMS22L
3.61936e-60	0.787829	0.66	0.148	7.88153e-56	12	CDKN1A
4.64064e-60	0.405184	0.431	0.067	1.01055e-55	12	CTPS1
7.06287e-60	1.25146	0.938	0.441	1.53801e-55	12	IDH2
1.47384e-59	0.496956	0.556	0.103	3.20943e-55	12	MSH2
1.69309e-59	0.977997	1	0.895	3.68686e-55	12	RAN
5.00632e-59	0.537718	0.535	0.098	1.09018e-54	12	MSH6
6.07578e-59	0.31265	0.333	0.043	1.32306e-54	12	POLE
1.64358e-58	0.383951	0.375	0.053	3.57906e-54	12	ARHGAP11B
7.69506e-58	0.418914	0.479	0.082	1.67568e-53	12	TIPIN
1.02276e-57	0.716885	0.729	0.176	2.22717e-53	12	POLD2
1.26776e-56	0.630131	0.583	0.122	2.76068e-52	12	PAICS
1.61992e-56	0.39068	0.222	0.021	3.52754e-52	12	HIST1H4F
2.63975e-56	0.858371	0.757	0.201	5.74831e-52	12	FAM111A
4.03138e-56	1.09633	0.951	0.376	8.77874e-52	12	DNMT1
5.01367e-56	1.15194	0.84	0.284	1.09178e-51	12	SLBP
[truncated: 751 more rows]

## Sheet: ROC_Tph-vs-Teff
SF Tph cluster markers, as identified by running `Seurat::FindMarkers()` using the receiving operating curve (ROC) classifier method to contrast the clusters of SF Tph cells (Clusters 4 and 5) to other non-mitotic SF Teff cells (Clusters 1 to 3 and 6 to 10) (see Fig. 5E).
AUC, area under the curve, reflecting the classification power of the corresponding gene. An AUC of 1 means that expression values for the corresponding gene alone are sufficient to differentiate between the 2 contrast groups (i.e. each of the cells in the interest group expresses the gene at a higher level than each of the cells in the reference group). An AUC of 0 also means the gene alone enab…
power, predictive classifying power, defined as `abs(AUC-0.5)*2`; avg_log2FC, log2 fold change of average expression between contrasted cell groups; pct.1, percentage of cells in cluster i expressing corresponding gene; pct.2, percentage of cells in all other clusters expressing corresponding gene
gene	AUC	power	avg_log2FC	pct.1	pct.2
CXCL13	0.609	0.218	2.41257	0.236	0.019
HLA-DRB1	0.735	0.47	1.71989	0.692	0.3
LGALS1	0.731	0.462	1.49669	0.816	0.57
HLA-DRB5	0.692	0.384	1.40405	0.569	0.224
HLA-DRA	0.651	0.302	1.35657	0.444	0.163
ALOX5AP	0.817	0.634	1.3009	0.951	0.708
HLA-DPA1	0.71	0.42	1.19762	0.689	0.339
TIGIT	0.666	0.332	1.08627	0.524	0.219
NR3C1	0.7	0.4	1.07875	0.803	0.576
HLA-DPB1	0.686	0.372	1.07207	0.635	0.309
CD74	0.693	0.386	1.0079	0.97	0.931
TNFRSF18	0.673	0.346	0.956649	0.584	0.286
NMB	0.571	0.142	0.951993	0.219	0.083
HLA-DQB1	0.629	0.258	0.931408	0.387	0.143
DUSP4	0.625	0.25	0.87108	0.392	0.154
HLA-DQA1	0.594	0.188	0.853253	0.229	0.043
S100A4	0.723	0.446	0.83618	0.991	0.951
DDIT4	0.633	0.266	0.763899	0.573	0.358
CLU	0.634	0.268	0.758227	0.358	0.099
BHLHE40-AS1	0.638	0.276	0.752636	0.34	0.068
COTL1	0.602	0.204	0.750164	0.605	0.46
FKBP5	0.633	0.266	0.748122	0.494	0.268
BATF	0.662	0.324	0.730471	0.64	0.385
IGFL2	0.565	0.13	0.72028	0.151	0.022
ID2	0.616	0.232	0.708985	0.533	0.345
RBPJ	0.674	0.348	0.702653	0.728	0.485
TNFRSF4	0.604	0.208	0.694938	0.488	0.308
ETV7	0.626	0.252	0.673991	0.346	0.103
IL32	0.682	0.364	0.668342	0.991	0.981
LMO4	0.62	0.24	0.667526	0.451	0.238
SRGN	0.69	0.38	0.661045	0.994	0.97
CAPG	0.609	0.218	0.658896	0.558	0.406
FYB1	0.549	0.098	0.609143	0.252	0.167
TBXAS1	0.617	0.234	0.598485	0.354	0.132
XCL1	0.54	0.08	0.589913	0.112	0.032
ATP5F1E	0.544	0.088	0.584525	0.267	0.193
TIMP1	0.609	0.218	0.580288	0.752	0.644
ACTB	0.653	0.306	0.579229	1	1
NDFIP2	0.61	0.22	0.574696	0.38	0.176
IFITM2	0.684	0.368	0.567945	0.982	0.928
SH3BGRL3	0.708	0.416	0.563444	1	0.998
GAPDH	0.701	0.402	0.554491	0.999	0.998
CYSLTR1	0.601	0.202	0.553658	0.332	0.135
GLUL	0.598	0.196	0.551584	0.341	0.157
PKM	0.646	0.292	0.549305	0.905	0.831
CD82	0.644	0.288	0.549248	0.747	0.57
LGALS3	0.636	0.272	0.546323	0.768	0.579
PHLDA1	0.61	0.22	0.545001	0.358	0.145
2021-09-11	0.616	0.232	0.544463	0.466	0.255
S100A6	0.648	0.296	0.544007	0.994	0.989
MYL6	0.726	0.452	0.543975	0.999	0.996
TPI1	0.657	0.314	0.540166	0.933	0.866
PLA2G16	0.617	0.234	0.53273	0.425	0.204
FABP5	0.604	0.208	0.532266	0.332	0.128
CLIC1	0.679	0.358	0.527446	0.983	0.939
CXCR6	0.595	0.19	0.524299	0.55	0.389
ITGB2	0.659	0.318	0.521853	0.913	0.813
TSPO	0.649	0.298	0.521683	0.839	0.713
ITM2A	0.638	0.276	0.520387	0.879	0.766
IGFLR1	0.593	0.186	0.515069	0.384	0.215
TXN	0.655	0.31	0.514532	0.897	0.783
PTTG1	0.609	0.218	0.513416	0.389	0.183
SPOCK2	0.643	0.286	0.511647	0.932	0.875
CD4	0.628	0.256	0.505927	0.752	0.599
CD63	0.618	0.236	0.504475	0.62	0.454
TUBA4A	0.644	0.288	0.50107	0.797	0.629
TOX	0.604	0.208	0.498816	0.361	0.158
TMEM173	0.626	0.252	0.4837	0.75	0.585
VOPP1	0.586	0.172	0.471042	0.359	0.2
ANXA5	0.635	0.27	0.469185	0.815	0.689
CTSB	0.625	0.25	0.462631	0.807	0.688
TYMP	0.6	0.2	0.461086	0.57	0.416
RHOA	0.699	0.398	0.459931	0.99	0.975
CD151	0.6	0.2	0.459733	0.387	0.199
ATP5MC2	0.543	0.086	0.456464	0.26	0.184
BST2	0.618	0.236	0.450199	0.741	0.601
TNFSF8	0.578	0.156	0.449945	0.354	0.214
TMSB10	0.688	0.376	0.448767	1	0.998
CKLF	0.602	0.204	0.448133	0.787	0.708
CD40LG	0.59	0.18	0.445851	0.548	0.412
CCDC50	0.586	0.172	0.439513	0.278	0.11
PDCD1	0.6	0.2	0.437677	0.495	0.306
CRIP1	0.57	0.14	0.435444	0.89	0.871
ELOB	0.543	0.086	0.43044	0.25	0.173
TPM4	0.602	0.204	0.428787	0.662	0.528
PTPN13	0.573	0.146	0.427882	0.225	0.083
FKBP1A	0.623	0.246	0.427054	0.805	0.7
PFN1	0.659	0.318	0.426963	1	0.998
SERF2	0.706	0.412	0.425956	0.999	0.994
C1orf162	0.56	0.12	0.421385	0.215	0.099
SEM1	0.548	0.096	0.420901	0.217	0.127
CFL1	0.656	0.312	0.420328	0.997	0.992
PTPN7	0.597	0.194	0.416303	0.598	0.456
SLC9A9	0.586	0.172	0.414056	0.321	0.157
CD2	0.65	0.3	0.412233	0.976	0.953
YWHAB	0.658	0.316	0.410683	0.995	0.983
S100A10	0.637	0.274	0.410027	0.996	0.991
ACTG1	0.61	0.22	0.409519	0.986	0.976
UCP2	0.609	0.218	0.407545	0.88	0.812
UQCR11	0.542	0.084	0.405554	0.243	0.166
SH2D1A	0.583	0.166	0.403435	0.505	0.371
TRPS1	0.581	0.162	0.402151	0.278	0.12
YWHAH	0.555	0.11	0.402065	0.305	0.204
ATP5MF	0.542	0.084	0.40199	0.217	0.139
TRIR	0.541	0.082	0.395188	0.246	0.172
LSP1	0.651	0.302	0.395042	0.979	0.955
FGL2	0.568	0.136	0.394192	0.207	0.074
SEC11A	0.617	0.234	0.393223	0.782	0.664
ARPC1B	0.625	0.25	0.392692	0.918	0.865
PGK1	0.617	0.234	0.39258	0.924	0.886
ATP5IF1	0.542	0.084	0.390077	0.22	0.142
DYNLL1	0.623	0.246	0.389014	0.872	0.774
BHLHE40	0.587	0.174	0.387676	0.543	0.398
AD000671.2	0.545	0.09	0.384544	0.127	0.039
HLA-DMA	0.566	0.132	0.384185	0.231	0.1
MT2A	0.578	0.156	0.383895	0.669	0.569
HCST	0.606	0.212	0.382627	0.886	0.828
CYBA	0.571	0.142	0.380771	0.854	0.798
OAZ1	0.631	0.262	0.380669	0.993	0.984
DUSP2	0.545	0.09	0.378004	0.268	0.183
IFNG	0.561	0.122	0.377983	0.194	0.074
CD200R1	0.579	0.158	0.376128	0.289	0.136
CAPZB	0.632	0.264	0.373501	0.934	0.88
IFITM3	0.549	0.098	0.372662	0.628	0.61
NELL2	0.558	0.116	0.372527	0.239	0.127
RASAL3	0.568	0.136	0.371237	0.472	0.359
ANXA6	0.61	0.22	0.369791	0.841	0.775
KLRB1	0.589	0.178	0.368576	0.693	0.529
HSBP1	0.594	0.188	0.367785	0.544	0.393
CD99	0.641	0.282	0.365529	0.989	0.975
CD96	0.596	0.192	0.365416	0.674	0.536
RNASEK	0.546	0.092	0.364223	0.428	0.362
TNFSF10	0.589	0.178	0.363386	0.635	0.503
EMB	0.596	0.192	0.361858	0.776	0.677
GADD45G	0.56	0.12	0.360864	0.149	0.029
CREM	0.538	0.076	0.360841	0.422	0.362
SLC9A3R1	0.612	0.224	0.360217	0.832	0.718
CAP1	0.613	0.226	0.357409	0.883	0.832
ATP5MC3	0.541	0.082	0.35043	0.218	0.142
AGTRAP	0.571	0.142	0.350356	0.35	0.22
GLRX	0.581	0.162	0.349717	0.6	0.488
ACTN4	0.595	0.19	0.348637	0.674	0.541
PDIA6	0.591	0.182	0.348191	0.641	0.527
HMGB1	0.644	0.288	0.348026	0.994	0.98
TSPAN2	0.587	0.174	0.347783	0.518	0.359
ANKRD28	0.57	0.14	0.345375	0.34	0.206
PASK	0.531	0.062	0.344161	0.408	0.369
CLSTN3	0.577	0.154	0.343972	0.346	0.2
NAP1L4	0.574	0.148	0.343951	0.612	0.518
CALM3	0.595	0.19	0.340006	0.687	0.573
CD7	0.474	0.052	0.338842	0.446	0.563
IFI27L2	0.588	0.176	0.337755	0.555	0.418
GPX4	0.579	0.158	0.336952	0.785	0.71
STOM	0.582	0.164	0.335762	0.629	0.517
MYL12A	0.624	0.248	0.335225	0.99	0.984
C4orf48	0.572	0.144	0.334878	0.506	0.386
CCDC167	0.595	0.19	0.332728	0.662	0.522
RAC1	0.553	0.106	0.332529	0.378	0.287
PLIN2	0.575	0.15	0.331768	0.461	0.334
ATP5MG	0.535	0.07	0.330457	0.248	0.181
MFSD10	0.58	0.16	0.32988	0.55	0.424
SYT11	0.57	0.14	0.329847	0.296	0.161
RAP1B	0.607	0.214	0.328833	0.861	0.79
HMGB2	0.571	0.142	0.328202	0.622	0.527
COX8A	0.613	0.226	0.325753	0.893	0.825
DBI	0.607	0.214	0.325072	0.845	0.757
ADAM19	0.57	0.14	0.324923	0.418	0.294
WDR1	0.592	0.184	0.324836	0.769	0.685
FKBP8	0.573	0.146	0.322641	0.607	0.502
TMEM167A	0.573	0.146	0.321921	0.444	0.32
SARAF	0.535	0.07	0.321866	0.267	0.194
AHI1	0.549	0.098	0.321294	0.194	0.1
CTSD	0.573	0.146	0.321094	0.614	0.525
CD84	0.573	0.146	0.320364	0.345	0.203
PGAM1	0.603	0.206	0.319885	0.881	0.821
CDK2AP2	0.583	0.166	0.31837	0.696	0.586
NCF4	0.576	0.152	0.317574	0.445	0.307
FTH1	0.55	0.1	0.316988	0.999	0.998
CD3D	0.618	0.236	0.316199	0.96	0.934
H2AFV	0.558	0.116	0.316196	0.468	0.375
PGM2L1	0.564	0.128	0.315659	0.389	0.272
LRP10	0.575	0.15	0.314687	0.539	0.422
GPX1	0.542	0.084	0.314525	0.503	0.455
PLP2	0.603	0.206	0.314525	0.916	0.869
ENTPD1	0.551	0.102	0.314361	0.133	0.032
GLIPR1	0.564	0.128	0.314175	0.568	0.474
HMGN3	0.572	0.144	0.313119	0.568	0.453
GYPC	0.582	0.164	0.312767	0.772	0.682
BRK1	0.607	0.214	0.312566	0.875	0.802
TOX2	0.559	0.118	0.31204	0.138	0.021
MAPKAPK3	0.572	0.144	0.310873	0.391	0.26
LAG3	0.519	0.038	0.310592	0.224	0.191
LAIR2	0.53	0.06	0.310109	0.153	0.095
PTMS	0.548	0.096	0.310057	0.176	0.082
TPM3	0.614	0.228	0.309656	0.944	0.923
CTSC	0.577	0.154	0.308238	0.712	0.622
LIMA1	0.563	0.126	0.308095	0.249	0.126
TADA3	0.576	0.152	0.305584	0.5	0.372
ATP5MD	0.536	0.072	0.303937	0.213	0.144
LASP1	0.575	0.15	0.303532	0.5	0.372
PHLDA2	0.549	0.098	0.301639	0.148	0.051
PHTF2	0.571	0.142	0.301504	0.411	0.284
B2M	0.726	0.452	0.300973	1	1
TMX4	0.569	0.138	0.299901	0.503	0.39
RAB37	0.559	0.118	0.299786	0.241	0.125
RALGDS	0.572	0.144	0.299584	0.46	0.333
CSTB	0.598	0.196	0.299513	0.891	0.845
SRP14	0.632	0.264	0.299151	0.981	0.966
SH3TC1	0.551	0.102	0.298974	0.162	0.062
LINC01943	0.533	0.066	0.298484	0.117	0.052
CAT	0.567	0.134	0.297634	0.369	0.246
TBCB	0.593	0.186	0.297384	0.795	0.706
RSRP1	0.532	0.064	0.296534	0.201	0.141
ARL3	0.567	0.134	0.295926	0.308	0.181
GNG4	0.534	0.068	0.2952	0.077	0.009
TSHZ2	0.554	0.108	0.293423	0.234	0.13
PRR13	0.548	0.096	0.293014	0.419	0.34
FAM129A	0.573	0.146	0.291641	0.677	0.573
ZNRF1	0.553	0.106	0.290527	0.157	0.052
THEMIS	0.566	0.132	0.290174	0.44	0.321
ILK	0.576	0.152	0.289841	0.575	0.463
CD226	0.565	0.13	0.288992	0.327	0.205
SRI	0.581	0.162	0.28834	0.677	0.586
MYO7A	0.553	0.106	0.288057	0.113	0.008
ZYX	0.556	0.112	0.288027	0.455	0.363
DHRS7	0.58	0.16	0.287259	0.7	0.605
TAP1	0.583	0.166	0.286997	0.764	0.685
TMSB4X	0.67	0.34	0.286825	1	1
COX6A1	0.585	0.17	0.284911	0.827	0.763
CALHM2	0.572	0.144	0.284821	0.482	0.358
RNF167	0.571	0.142	0.283448	0.608	0.508
CORO1B	0.564	0.128	0.283253	0.663	0.572
HMOX2	0.578	0.156	0.282691	0.69	0.591
SMC4	0.556	0.112	0.282533	0.376	0.275
CD320	0.564	0.128	0.281677	0.389	0.273
SMCO4	0.553	0.106	0.280325	0.174	0.07
GNA15	0.562	0.124	0.280254	0.271	0.151
PPM1M	0.556	0.112	0.279997	0.235	0.125
ATP5PF	0.532	0.064	0.279369	0.188	0.129
GNG5	0.597	0.194	0.279075	0.864	0.809
DUSP23	0.564	0.128	0.279016	0.348	0.23
CMTM3	0.552	0.104	0.278625	0.316	0.219
SDF4	0.562	0.124	0.27816	0.473	0.371
BSG	0.588	0.176	0.277824	0.768	0.67
ARL6IP5	0.597	0.194	0.277142	0.932	0.891
PPP1CA	0.596	0.192	0.275617	0.885	0.83
SUPT3H	0.551	0.102	0.274929	0.273	0.178
SFXN1	0.567	0.134	0.274649	0.511	0.401
CNIH1	0.564	0.128	0.273804	0.565	0.465
APOBEC3H	0.564	0.128	0.273642	0.329	0.203
BAX	0.559	0.118	0.273182	0.447	0.346
PAM	0.558	0.116	0.272087	0.264	0.151
NDUFV2	0.579	0.158	0.271845	0.775	0.7
SLC1A4	0.534	0.068	0.271501	0.105	0.038
LAT	0.576	0.152	0.271191	0.809	0.757
METTL9	0.562	0.124	0.270519	0.428	0.318
GNB2	0.544	0.088	0.270306	0.424	0.358
EPS15	0.562	0.124	0.27025	0.516	0.42
RAB1B	0.572	0.144	0.270126	0.649	0.561
TWF2	0.541	0.082	0.269943	0.255	0.18
RABAC1	0.586	0.172	0.269538	0.858	0.787
PSAP	0.565	0.13	0.268941	0.734	0.673
GTF3C6	0.577	0.154	0.267913	0.591	0.476
GUK1	0.587	0.174	0.267437	0.834	0.778
LCP1	0.582	0.164	0.267369	0.888	0.852
MBP	0.571	0.142	0.267351	0.646	0.546
BUB3	0.582	0.164	0.266737	0.739	0.648
ITGAE	0.558	0.116	0.266667	0.326	0.216
ATP5F1D	0.533	0.066	0.26543	0.223	0.159
COX6C	0.6	0.2	0.265013	0.932	0.904
ATP1B1	0.547	0.094	0.264363	0.185	0.091
MIR155HG	0.551	0.102	0.264344	0.263	0.165
SKAP1	0.576	0.152	0.264146	0.74	0.65
PRKAR1A	0.562	0.124	0.264133	0.646	0.569
ICAM3	0.582	0.164	0.263816	0.799	0.731
POLR2E	0.569	0.138	0.263702	0.55	0.443
ATP1B3	0.556	0.112	0.263596	0.436	0.339
TMEM59	0.588	0.176	0.263227	0.846	0.78
TRAC	0.53	0.06	0.263071	0.187	0.128
AP1S1	0.564	0.128	0.261817	0.331	0.208
ALDOA	0.588	0.176	0.261699	0.951	0.929
CHN1	0.537	0.074	0.260745	0.096	0.023
PSMD8	0.581	0.162	0.260556	0.731	0.646
ZBED2	0.531	0.062	0.260535	0.064	0.003
ZEB2	0.549	0.098	0.259983	0.168	0.071
LCK	0.595	0.19	0.259932	0.939	0.905
GABARAP	0.595	0.19	0.259216	0.953	0.928
REEP4	0.557	0.114	0.259194	0.261	0.15
LDHA	0.574	0.148	0.259041	0.94	0.937
PRDX3	0.563	0.126	0.258905	0.484	0.383
VDAC1	0.572	0.144	0.258834	0.669	0.588
SELENOF	0.532	0.064	0.258419	0.163	0.102
PRELID1	0.56	0.12	0.258024	0.59	0.506
HMGN1	0.576	0.152	0.25617	0.822	0.765
ARPC2	0.606	0.212	0.256038	0.983	0.979
ATP5F1B	0.531	0.062	0.255946	0.195	0.136
BLOC1S1	0.559	0.118	0.255648	0.431	0.327
NPDC1	0.553	0.106	0.255454	0.268	0.166
PSTPIP1	0.567	0.134	0.25414	0.536	0.426
YWHAQ	0.582	0.164	0.253862	0.852	0.786
GLIPR2	0.562	0.124	0.25354	0.599	0.519
IL2RG	0.57	0.14	0.25341	0.922	0.917
SH3BGRL	0.579	0.158	0.252418	0.767	0.687
JPT1	0.532	0.064	0.251898	0.157	0.096
RHOC	0.551	0.102	0.251801	0.214	0.115
TSC22D4	0.566	0.132	0.251607	0.571	0.471
SH3BP1	0.553	0.106	0.251568	0.371	0.278
MAP1LC3B	0.572	0.144	0.250804	0.709	0.62
MT1E	0.544	0.088	0.250281	0.174	0.088
CYB5R3	0.563	0.126	0.249669	0.517	0.408
NDUFA13	0.555	0.11	0.248921	0.525	0.443
IQGAP1	0.576	0.152	0.248857	0.746	0.665
CD9	0.536	0.072	0.247463	0.097	0.026
LY6E	0.577	0.154	0.247277	0.929	0.899
NUDT5	0.559	0.118	0.247165	0.494	0.398
VPS28	0.577	0.154	0.24702	0.771	0.699
LPXN	0.567	0.134	0.246646	0.639	0.551
TNF	0.53	0.06	0.245419	0.251	0.196
SURF4	0.562	0.124	0.245022	0.528	0.429
CITED2	0.54	0.08	0.244607	0.32	0.247
WDR83OS	0.58	0.16	0.244529	0.805	0.733
ANTXR2	0.558	0.116	0.244167	0.439	0.336
AGPAT2	0.553	0.106	0.243939	0.22	0.117
CD52	0.573	0.146	0.243167	0.986	0.992
IFITM1	0.588	0.176	0.243158	0.994	0.984
CALR	0.559	0.118	0.243109	0.766	0.728
SNU13	0.532	0.064	0.242894	0.204	0.142
ANAPC16	0.574	0.148	0.242215	0.779	0.708
NUDT14	0.547	0.094	0.24206	0.248	0.159
ARPC3	0.604	0.208	0.241137	0.973	0.964
NDUFB2	0.579	0.158	0.240447	0.836	0.793
SH3KBP1	0.563	0.126	0.240187	0.659	0.58
PDLIM1	0.551	0.102	0.23961	0.211	0.108
ACADVL	0.553	0.106	0.239089	0.376	0.282
ASF1A	0.555	0.11	0.238247	0.458	0.366
WIPF1	0.565	0.13	0.238226	0.845	0.8
ETHE1	0.562	0.124	0.237374	0.533	0.436
IAH1	0.559	0.118	0.235874	0.503	0.408
SEC11C	0.561	0.122	0.235724	0.581	0.491
IGFBP4	0.537	0.074	0.235141	0.161	0.087
BCAP31	0.568	0.136	0.234642	0.695	0.62
BTLA	0.541	0.082	0.234631	0.14	0.06
LINC01871	0.517	0.034	0.234466	0.069	0.035
PRDX1	0.576	0.152	0.234313	0.854	0.802
DAD1	0.57	0.14	0.234008	0.79	0.745
SUMO2	0.6	0.2	0.233703	0.971	0.954
SELENOT	0.53	0.06	0.233669	0.15	0.093
CHCHD2	0.599	0.198	0.233516	0.969	0.946
TNFRSF1B	0.557	0.114	0.232827	0.538	0.453
GPI	0.553	0.106	0.232429	0.605	0.543
TANK	0.557	0.114	0.232282	0.466	0.369
ATP5PD	0.529	0.058	0.231985	0.2	0.144
AKTIP	0.551	0.102	0.231979	0.326	0.227
STK17A	0.549	0.098	0.231865	0.559	0.483
TMBIM4	0.53	0.06	0.231228	0.125	0.066
DEK	0.564	0.128	0.231194	0.728	0.661
ACTR3	0.571	0.142	0.230355	0.833	0.792
RAB11B	0.553	0.106	0.229909	0.524	0.44
IFI6	0.529	0.058	0.229875	0.548	0.512
NDUFA6	0.565	0.13	0.229484	0.699	0.631
GPR108	0.559	0.118	0.228763	0.418	0.312
MTHFD2	0.549	0.098	0.228752	0.345	0.256
AKIRIN2	0.558	0.116	0.228681	0.422	0.315
LAMTOR5	0.561	0.122	0.228616	0.62	0.542
HLA-DQA2	0.528	0.056	0.22852	0.072	0.017
COX5A	0.575	0.15	0.228484	0.815	0.741
UBL5	0.587	0.174	0.228321	0.937	0.907
SLC16A3	0.552	0.104	0.228314	0.333	0.234
S100A11	0.59	0.18	0.228253	0.994	0.986
AC090152.1	0.531	0.062	0.228242	0.076	0.014
CCDC88A	0.543	0.086	0.228067	0.158	0.072
ACOT7	0.548	0.096	0.227991	0.241	0.148
RHOB	0.541	0.082	0.227843	0.176	0.095
H2AFZ	0.523	0.046	0.227743	0.691	0.68
CRIP2	0.55	0.1	0.227459	0.451	0.357
TMEM50A	0.576	0.152	0.227279	0.842	0.791
SPTAN1	0.557	0.114	0.227054	0.664	0.589
DCXR	0.55	0.1	0.227045	0.451	0.37
GMFG	0.592	0.184	0.226578	0.958	0.93
MYL12B	0.599	0.198	0.226331	0.982	0.979
ECH1	0.543	0.086	0.226009	0.404	0.333
ZC2HC1A	0.545	0.09	0.225889	0.156	0.067
SOD1	0.579	0.158	0.225379	0.91	0.878
HLA-A	0.598	0.196	0.225366	1	1
WAS	0.565	0.13	0.225287	0.713	0.636
DYNLRB1	0.572	0.144	0.225168	0.752	0.681
ARF5	0.577	0.154	0.225044	0.812	0.745
RAB27A	0.558	0.116	0.22476	0.471	0.368
MTSS1	0.541	0.082	0.22439	0.219	0.14
CAPZA2	0.561	0.122	0.224213	0.599	0.516
SNX6	0.567	0.134	0.224154	0.705	0.626
TALDO1	0.562	0.124	0.223971	0.67	0.602
RALY	0.565	0.13	0.223902	0.679	0.6
CSF2	0.525	0.05	0.223294	0.066	0.015
ITGA4	0.569	0.138	0.222665	0.818	0.741
LIMS1	0.563	0.126	0.222664	0.663	0.566
PDE7B	0.529	0.058	0.222646	0.07	0.013
TCIRG1	0.551	0.102	0.22244	0.408	0.32
CD3E	0.608	0.216	0.222427	1	1
ROMO1	0.564	0.128	0.222332	0.676	0.592
ATP6V0E2	0.55	0.1	0.222065	0.381	0.292
ATP6V0B	0.568	0.136	0.222038	0.668	0.575
TENT5C	0.525	0.05	0.221163	0.096	0.046
CDC37	0.57	0.14	0.220727	0.802	0.75
GRINA	0.541	0.082	0.220688	0.172	0.092
SERPINB1	0.558	0.116	0.219873	0.621	0.551
TMCO1	0.56	0.12	0.2196	0.576	0.486
ATP5F1C	0.529	0.058	0.219495	0.161	0.107
NME3	0.551	0.102	0.218856	0.428	0.34
DPP7	0.56	0.12	0.218474	0.687	0.609
CCDC85B	0.547	0.094	0.218288	0.456	0.382
GPSM3	0.577	0.154	0.218099	0.913	0.883
RAB11FIP1	0.554	0.108	0.217609	0.351	0.25
SQOR	0.528	0.056	0.217541	0.12	0.066
NFIA	0.539	0.078	0.217012	0.11	0.032
C15orf53	0.54	0.08	0.216808	0.105	0.025
FAM110A	0.548	0.096	0.216756	0.247	0.153
OXNAD1	0.547	0.094	0.216609	0.465	0.391
CDK6	0.545	0.09	0.215868	0.278	0.191
CTLA4	0.539	0.078	0.215649	0.321	0.246
GUSB	0.545	0.09	0.215219	0.326	0.244
RER1	0.555	0.11	0.21476	0.551	0.467
RAP1A	0.554	0.108	0.214695	0.624	0.556
TUBA1B	0.535	0.07	0.214252	0.709	0.694
PCMT1	0.558	0.116	0.214079	0.544	0.447
SQSTM1	0.55	0.1	0.213843	0.721	0.672
RPS27L	0.551	0.102	0.213334	0.721	0.674
PSMB3	0.569	0.138	0.21286	0.769	0.708
COX17	0.553	0.106	0.212795	0.551	0.476
ANXA2	0.564	0.128	0.2126	0.887	0.868
PSMB6	0.568	0.136	0.212331	0.708	0.636
VCP	0.561	0.122	0.212036	0.664	0.59
CSGALNACT1	0.544	0.088	0.211998	0.28	0.199
TMEM179B	0.553	0.106	0.211917	0.511	0.426
HCLS1	0.577	0.154	0.211712	0.886	0.841
TRAPPC1	0.571	0.142	0.211486	0.809	0.746
TMBIM6	0.572	0.144	0.211378	0.92	0.887
MYCBP2	0.553	0.106	0.211272	0.522	0.435
LAT2	0.544	0.088	0.211089	0.146	0.06
FYB	0.523	0.046	0.21106	0.679	0.717
CYTOR	0.527	0.054	0.210823	0.108	0.055
P2RY10	0.545	0.09	0.21032	0.394	0.313
PPDPF	0.58	0.16	0.21018	0.98	0.969
ITGB1	0.572	0.144	0.210161	0.88	0.812
SEC61B	0.57	0.14	0.209263	0.856	0.81
BCL2L1	0.543	0.086	0.208926	0.307	0.227
CSRP1	0.549	0.098	0.208844	0.391	0.304
C9orf16	0.559	0.118	0.20856	0.786	0.744
PPIB	0.572	0.144	0.207307	0.944	0.93
ATP5MPL	0.531	0.062	0.207247	0.179	0.118
MVP	0.557	0.114	0.206972	0.627	0.552
COPE	0.564	0.128	0.206877	0.762	0.702
DBNL	0.55	0.1	0.206802	0.505	0.429
METTL8	0.533	0.066	0.206779	0.187	0.124
TMEM60	0.542	0.084	0.206394	0.293	0.217
AC243960.1	0.526	0.052	0.206373	0.098	0.048
MAP4	0.552	0.104	0.20613	0.474	0.38
CSNK2B	0.537	0.074	0.206029	0.33	0.265
CLTA	0.557	0.114	0.205806	0.647	0.58
TSTD1	0.557	0.114	0.205695	0.66	0.586
STX10	0.55	0.1	0.205116	0.387	0.299
SARDH	0.537	0.074	0.204892	0.11	0.036
DOK2	0.556	0.112	0.20446	0.599	0.517
ELOVL1	0.552	0.104	0.20405	0.465	0.378
RFTN1	0.542	0.084	0.204044	0.296	0.217
ORMDL2	0.55	0.1	0.204016	0.434	0.348
SMS	0.548	0.096	0.204004	0.396	0.311
SPCS1	0.565	0.13	0.20374	0.84	0.798
TSEN54	0.544	0.088	0.203216	0.345	0.264
UBE2L3	0.561	0.122	0.203134	0.638	0.559
A1BG	0.546	0.092	0.203032	0.285	0.193
MAP1LC3A	0.533	0.066	0.20299	0.162	0.1
REX1BD	0.528	0.056	0.202702	0.156	0.101
ARF6	0.543	0.086	0.202446	0.428	0.357
RTRAF	0.529	0.058	0.202303	0.177	0.121
GSTO1	0.547	0.094	0.201797	0.499	0.428
ITGAL	0.547	0.094	0.201797	0.415	0.332
TRBC2	0.524	0.048	0.201213	0.212	0.165
POMP	0.564	0.128	0.201036	0.733	0.672
B3GAT3	0.547	0.094	0.200377	0.336	0.247
CRTAP	0.542	0.084	0.200217	0.288	0.206
ARHGAP18	0.543	0.086	0.200161	0.187	0.103
NEAT1	0.456	0.088	-0.200368	0.714	0.764
IFI44L	0.467	0.066	-0.201703	0.24	0.305
RCAN3	0.455	0.09	-0.203393	0.24	0.326
GADD45B	0.46	0.08	-0.204022	0.242	0.318
KAT6A	0.456	0.088	-0.204415	0.251	0.337
GALT	0.457	0.086	-0.205929	0.127	0.211
PDE4DIP	0.459	0.082	-0.206039	0.228	0.305
LIMD2	0.431	0.138	-0.20629	0.865	0.911
BIN1	0.445	0.11	-0.206629	0.497	0.582
CCND2	0.451	0.098	-0.206809	0.321	0.413
UBA52	0.393	0.214	-0.207423	0.996	0.995
MLLT3	0.459	0.082	-0.207873	0.141	0.22
ITM2C	0.464	0.072	-0.209015	0.133	0.203
CNN2	0.446	0.108	-0.213135	0.761	0.814
UPP1	0.45	0.1	-0.21337	0.489	0.567
CLEC2B	0.443	0.114	-0.213855	0.493	0.589
BTG2	0.452	0.096	-0.214808	0.313	0.402
PERP	0.458	0.084	-0.215271	0.191	0.269
GBP1	0.461	0.078	-0.217993	0.19	0.264
PPP1R15A	0.462	0.076	-0.218489	0.334	0.401
STK38	0.445	0.11	-0.218912	0.438	0.529
FAM102A	0.455	0.09	-0.219495	0.356	0.434
DENND2D	0.451	0.098	-0.219503	0.471	0.552
ADK	0.45	0.1	-0.219783	0.212	0.311
NSG1	0.46	0.08	-0.221388	0.104	0.181
EPHA4	0.457	0.086	-0.222272	0.066	0.152
PPM1K	0.45	0.1	-0.226625	0.235	0.332
OCIAD2	0.44	0.12	-0.226791	0.701	0.762
EIF4B	0.437	0.126	-0.228337	0.683	0.75
CBLL1	0.462	0.076	-0.228503	0.241	0.307
TMEM63A	0.452	0.096	-0.233014	0.052	0.149
DDX21	0.447	0.106	-0.234028	0.317	0.414
MTRNR2L2	0.468	0.064	-0.235327	0.299	0.354
IFNG-AS1	0.463	0.074	-0.238363	0.009	0.082
MTRNR2L8	0.466	0.068	-0.238639	0.26	0.322
IRF1	0.453	0.094	-0.238809	0.567	0.629
NACA	0.373	0.254	-0.24025	0.998	0.997
ATM	0.446	0.108	-0.243303	0.316	0.416
RAB7L1	0.451	0.098	-0.244178	0.224	0.313
RPL17	0.446	0.108	-0.24439	0.856	0.9
GBP2	0.442	0.116	-0.246176	0.46	0.554
LDLRAP1	0.448	0.104	-0.246771	0.156	0.259
FCMR	0.487	0.026	-0.248073	0.124	0.146
IMPDH2	0.445	0.11	-0.24911	0.219	0.321
ANXA2R	0.446	0.108	-0.250028	0.199	0.3
SAMHD1	0.441	0.118	-0.250824	0.617	0.693
ARL4C	0.439	0.122	-0.252362	0.482	0.581
SPTBN1	0.446	0.108	-0.253147	0.147	0.253
ADD3	0.436	0.128	-0.253159	0.451	0.559
PIK3R1	0.46	0.08	-0.25361	0.327	0.393
FOXP1	0.443	0.114	-0.253852	0.427	0.525
SLC38A1	0.436	0.128	-0.25593	0.469	0.574
SAMD3	0.443	0.114	-0.257118	0.317	0.425
FAU	0.342	0.316	-0.257501	1	0.999
CISH	0.468	0.064	-0.257549	0.3	0.354
TOMM7	0.395	0.21	-0.258278	0.945	0.97
IL10RA	0.431	0.138	-0.263746	0.66	0.751
RPS19	0.356	0.288	-0.264147	1	0.999
RPL23	0.413	0.174	-0.265789	0.82	0.877
RASA3	0.442	0.116	-0.267113	0.206	0.32
ISG20	0.428	0.144	-0.272686	0.713	0.806
PRF1	0.485	0.03	-0.273888	0.273	0.286
RPLP1	0.36	0.28	-0.275695	1	0.999
EEF1G	0.477	0.046	-0.277551	0.42	0.464
EIF2S3	0.429	0.142	-0.281204	0.472	0.581
RPS11	0.39	0.22	-0.283299	0.945	0.969
HIST1H4C	0.428	0.144	-0.290512	0.622	0.716
RPL15	0.355	0.29	-0.29113	0.996	0.997
AES	0.423	0.154	-0.29285	0.652	0.755
MALAT1	0.393	0.214	-0.303212	1	1
RPS7	0.329	0.342	-0.307084	1	0.998
RPS10	0.417	0.166	-0.307616	0.654	0.742
MX2	0.441	0.118	-0.310236	0.209	0.324
RPS27A	0.318	0.364	-0.312798	1	0.999
RUNX3	0.439	0.122	-0.313031	0.139	0.255
EPB41	0.428	0.144	-0.313453	0.339	0.469
CTB-133G6.1	0.441	0.118	-0.31427	0.029	0.147
RPS24	0.317	0.366	-0.316963	1	0.999
RPL6	0.337	0.326	-0.316977	1	0.998
C9orf142	0.422	0.156	-0.318752	0.459	0.582
DNAJB1	0.433	0.134	-0.321806	0.529	0.632
SATB1	0.443	0.114	-0.325199	0.096	0.208
PIM2	0.424	0.152	-0.325905	0.437	0.57
P2RY8	0.423	0.154	-0.326988	0.36	0.499
RPL24	0.34	0.32	-0.32716	0.994	0.996
RPL26	0.382	0.236	-0.334721	0.995	0.995
CLIC3	0.448	0.104	-0.33682	0.041	0.144
CD27	0.425	0.15	-0.337573	0.446	0.586
RPL21	0.356	0.288	-0.338482	0.993	0.996
RPL22	0.353	0.294	-0.340098	0.994	0.993
TNFAIP3	0.439	0.122	-0.341199	0.51	0.597
CLDND1	0.458	0.084	-0.341224	0.347	0.417
GLTSCR2	0.425	0.15	-0.342877	0.414	0.538
GIMAP7	0.384	0.232	-0.34342	0.901	0.957
MGAT4A	0.424	0.152	-0.343912	0.247	0.386
NPM1	0.369	0.262	-0.345916	0.938	0.968
ZFAS1	0.411	0.178	-0.346188	0.606	0.72
PTPN4	0.425	0.15	-0.347012	0.194	0.337
RPL8	0.329	0.342	-0.352194	1	0.999
IFI27	0.479	0.042	-0.354702	0.011	0.054
SH3YL1	0.429	0.142	-0.358753	0.085	0.225
RPS20	0.387	0.226	-0.359466	0.842	0.905
RPS28	0.301	0.398	-0.366346	1	0.999
CCL4	0.477	0.046	-0.367799	0.097	0.141
GZMH	0.491	0.018	-0.367951	0.14	0.152
RPS15	0.29	0.42	-0.36818	1	0.999
RPL31	0.354	0.292	-0.368713	0.954	0.977
RPL7	0.363	0.274	-0.370537	0.953	0.968
TC2N	0.404	0.192	-0.371708	0.612	0.74
NOSIP	0.415	0.17	-0.374738	0.527	0.643
RPS16	0.327	0.346	-0.374764	0.996	0.997
AUTS2	0.432	0.136	-0.375645	0.026	0.161
RPL35	0.322	0.356	-0.379054	0.996	0.995
RPL27	0.339	0.322	-0.380651	0.975	0.988
RPL28	0.275	0.45	-0.380805	1	0.999
EIF3E	0.386	0.228	-0.381593	0.725	0.825
RPSA	0.334	0.332	-0.385076	0.993	0.996
RPL4	0.359	0.282	-0.387121	0.967	0.982
TNFSF13B	0.449	0.102	-0.387632	0.054	0.154
SNHG8	0.409	0.182	-0.388601	0.402	0.547
RPL19	0.293	0.414	-0.388989	1	0.999
RP11-290D2.6	0.455	0.09	-0.389157	0.312	0.394
RPL12	0.325	0.35	-0.394531	0.998	0.997
RPL7A	0.288	0.424	-0.396199	1	0.999
RASGRP2	0.411	0.178	-0.399734	0.157	0.333
RPL37A	0.318	0.364	-0.401843	0.994	0.996
RPL11	0.289	0.422	-0.402396	1	0.999
RPS2	0.4	0.2	-0.404268	0.969	0.978
RPS9	0.325	0.35	-0.406495	0.984	0.99
EEF2	0.345	0.31	-0.407967	0.97	0.986
PLAC8	0.429	0.142	-0.408939	0.031	0.172
RPL35A	0.283	0.434	-0.414459	1	0.998
RPL18	0.285	0.43	-0.416586	0.999	0.999
KLF3	0.426	0.148	-0.419395	0.05	0.198
CDC25B	0.409	0.182	-0.419986	0.258	0.428
CD48	0.387	0.226	-0.422271	0.572	0.726
MTRNR2L12	0.444	0.112	-0.425662	0.731	0.807
NBEAL1	0.413	0.174	-0.425957	0.482	0.604
RPL14	0.281	0.438	-0.427076	0.999	0.999
RPL5	0.316	0.368	-0.428637	0.996	0.996
GNB2L1	0.37	0.26	-0.432242	0.731	0.804
FLT3LG	0.395	0.21	-0.434114	0.528	0.674
RPLP2	0.282	0.436	-0.435257	1	0.999
RPL36	0.289	0.422	-0.438024	0.999	0.998
RPS13	0.294	0.412	-0.439356	1	0.998
RPL18A	0.287	0.426	-0.441389	1	0.998
RPS4X	0.3	0.4	-0.446098	1	0.999
LTB	0.416	0.168	-0.447115	0.891	0.92
TAGAP	0.402	0.196	-0.448824	0.44	0.593
TCF7	0.403	0.194	-0.449846	0.239	0.432
RPL10	0.271	0.458	-0.454492	1	1
RPS3	0.266	0.468	-0.455375	1	0.998
GIMAP1	0.382	0.236	-0.457366	0.556	0.722
RPSAP58	0.426	0.148	-0.458413	0.501	0.59
KLF2	0.414	0.172	-0.45888	0.178	0.35
CD55	0.408	0.184	-0.459124	0.169	0.348
RPL30	0.262	0.476	-0.461298	1	0.999
MAL	0.422	0.156	-0.464035	0.105	0.259
RPL37	0.272	0.456	-0.4662	0.999	0.998
PRKCQ-AS1	0.413	0.174	-0.477982	0.141	0.308
RPL38	0.318	0.364	-0.479191	0.951	0.981
CST7	0.446	0.108	-0.479961	0.575	0.634
FOS	0.446	0.108	-0.480186	0.243	0.34
LITAF	0.382	0.236	-0.481384	0.589	0.738
RPS25	0.269	0.462	-0.48192	0.999	0.998
RPL41	0.321	0.358	-0.48411	0.999	1
RPS8	0.278	0.444	-0.48728	0.999	0.999
RPL13A	0.299	0.402	-0.493826	0.983	0.993
RPL10A	0.307	0.386	-0.495121	0.98	0.993
EEF1A1	0.256	0.488	-0.495833	1	1
LDHB	0.343	0.314	-0.498079	0.856	0.928
RPS23	0.258	0.484	-0.498415	1	0.998
RPS29	0.307	0.386	-0.50068	0.985	0.993
RPS3A	0.271	0.458	-0.503714	1	0.999
RPL23A	0.274	0.452	-0.504991	0.997	0.997
RPL9	0.292	0.416	-0.507617	0.992	0.997
RPS21	0.265	0.47	-0.507716	0.999	0.998
PTGER2	0.41	0.18	-0.512047	0.087	0.263
RPS15A	0.232	0.536	-0.514889	1	0.998
RPL27A	0.339	0.322	-0.517887	0.867	0.944
RPL39	0.25	0.5	-0.519415	1	0.998
RPL29	0.256	0.488	-0.522811	1	0.998
RPS6	0.283	0.434	-0.525052	0.996	0.998
ABLIM1	0.392	0.216	-0.527506	0.194	0.404
RPS5	0.287	0.426	-0.530205	0.986	0.993
RPL32	0.25	0.5	-0.535803	1	0.999
RPS14	0.231	0.538	-0.53806	1	0.998
TPT1	0.271	0.458	-0.538341	1	0.999
RPS27	0.248	0.504	-0.542742	0.999	0.999
RPL36A	0.344	0.312	-0.548871	0.791	0.89
ICAM2	0.385	0.23	-0.553219	0.148	0.37
RPL34	0.238	0.524	-0.553285	1	0.998
FAM65B	0.393	0.214	-0.55644	0.194	0.391
RPLP0	0.298	0.404	-0.583633	0.996	0.997
GIMAP5	0.352	0.296	-0.596015	0.548	0.754
RPL3	0.262	0.476	-0.603302	0.994	0.997
MYC	0.397	0.206	-0.612251	0.097	0.296
EEF1B2	0.297	0.406	-0.614743	0.919	0.974
ZFP36	0.364	0.272	-0.622269	0.581	0.769
PABPC1	0.349	0.302	-0.635766	0.973	0.983
FAIM3	0.383	0.234	-0.64828	0.162	0.383
RPL13	0.205	0.59	-0.674298	0.999	0.999
RPS18	0.245	0.51	-0.689621	0.998	0.998
CCR7	0.385	0.23	-0.696997	0.219	0.438
RPS12	0.21	0.58	-0.701164	1	0.999
LINC00861	0.35	0.3	-0.706901	0.227	0.51
IL7R	0.385	0.23	-0.70825	0.833	0.834
CCL5	0.428	0.144	-0.760653	0.492	0.587
GPR183	0.341	0.318	-0.807483	0.288	0.571
LYAR	0.339	0.322	-0.868826	0.217	0.506
S1PR1	0.311	0.378	-0.917973	0.188	0.553
AQP3	0.328	0.344	-0.926163	0.361	0.636
NKG7	0.442	0.116	-0.943925	0.092	0.202
SELL	0.35	0.3	-1.1057	0.158	0.44
GNLY	0.475	0.05	-1.35369	0.046	0.093
GZMK	0.333	0.334	-2.20004	0.089	0.406

## Sheet: GSEA_Tph-vs-Teff
Pathways enriched in SF Tph cells compated to other SF Teff, as identified htrough geneset enrichment analysis (GSEA) against the Reactome Pathways database, using ranked log2 fold change values derived from the ROC analysis of SF Tph vs other SF Teff (see Fig. S1D)
NES, normalized enrichment score; p.adjust, adjusted p-value (applying the Benjamini & Hochberg correction); qvalues, false discovery rate (as determined using the algorithm implemented in the Biocuonductor qvalue package)
ReactomeID	Description	setSize	enrichmentScore	NES	pvalue	p.adjust	qvalues	core_enrichment
R-HSA-202433	Generation of second messenger molecules	15	0.783118	2.70242	1.06885e-07	2.64399e-07	1.36196e-07	HLA-DRB1/HLA-DRB5/HLA-DRA/HLA-DPA1/HLA-DPB1/HLA-DQB1/HLA-DQA1/FYB1/CD4
R-HSA-877300	Interferon gamma signaling	15	0.780425	2.69313	1.36429e-07	3.20609e-07	1.65151e-07	HLA-DRB1/HLA-DRB5/HLA-DRA/HLA-DPA1/HLA-DPB1/HLA-DQB1/HLA-DQA1
R-HSA-2132295	MHC class II antigen presentation	21	0.686398	2.67003	7.92009e-07	1.69202e-06	8.71589e-07	HLA-DRB1/HLA-DRB5/HLA-DRA/HLA-DPA1/HLA-DPB1/CD74/HLA-DQB1/HLA-DQA1/TUBA4A/CTSB/DYNLL1/HLA-DMA/CAPZB
R-HSA-202424	Downstream TCR signaling	19	0.701058	2.6517	1.31602e-06	2.68926e-06	1.38528e-06	HLA-DRB1/HLA-DRB5/HLA-DRA/HLA-DPA1/HLA-DPB1/HLA-DQB1/HLA-DQA1
R-HSA-389948	PD-1 signaling	13	0.799276	2.63669	2.88802e-07	6.46367e-07	3.32955e-07	HLA-DRB1/HLA-DRB5/HLA-DRA/HLA-DPA1/HLA-DPB1/HLA-DQB1/HLA-DQA1
R-HSA-202427	Phosphorylation of CD3 and TCR zeta chains	12	0.834613	2.62657	4.82451e-08	1.25973e-07	6.4891e-08	HLA-DRB1/HLA-DRB5/HLA-DRA/HLA-DPA1/HLA-DPB1/HLA-DQB1/HLA-DQA1
R-HSA-202430	Translocation of ZAP-70 to Immunological synapse	12	0.834613	2.62657	4.82451e-08	1.25973e-07	6.4891e-08	HLA-DRB1/HLA-DRB5/HLA-DRA/HLA-DPA1/HLA-DPB1/HLA-DQB1/HLA-DQA1
R-HSA-114608	Platelet degranulation	17	0.551317	1.99812	0.00249463	0.00488532	0.00251651	CLU/SRGN/TIMP1/CD63/TUBA4A/ANXA5/PFN1/CFL1/CAP1/ACTN4/WDR1
R-HSA-72702	Ribosomal scanning and start codon recognition	34	-0.771565	-3.84287	2.68094e-17	8.40029e-17	4.32714e-17	FAU/RPS19/EIF2S3/RPS11/RPS7/RPS10/RPS27A/RPS24/RPS20/RPS28/RPS15/RPS16/EIF3E/RPSA/RPS2/RPS9/RPS13/RPS4X/RPS3/RPS25/RPS8/RPS23/RPS29/RPS3A/RPS21/RPS15A/RPS6/RPS5/RPS14/RPS27/RPS18/RPS12
R-HSA-72649	Translation initiation complex formation	35	-0.774112	-3.86662	4.84131e-17	1.42214e-16	7.32567e-17	FAU/RPS19/EIF2S3/RPS11/RPS7/RPS10/RPS27A/RPS24/RPS20/RPS28/RPS15/RPS16/EIF3E/RPSA/RPS2/RPS9/RPS13/RPS4X/RPS3/RPS25/RPS8/RPS23/RPS29/RPS3A/RPS21/RPS15A/RPS6/RPS5/RPS14/RPS27/PABPC1/RPS18/RPS12
R-HSA-72695	Formation of the ternary complex, and subsequently, the 43S complex	33	-0.787717	-3.87657	1.00449e-17	3.37223e-17	1.73709e-17	FAU/RPS19/EIF2S3/RPS11/RPS7/RPS10/RPS27A/RPS24/RPS20/RPS28/RPS15/RPS16/EIF3E/RPSA/RPS2/RPS9/RPS13/RPS4X/RPS3/RPS25/RPS8/RPS23/RPS29/RPS3A/RPS21/RPS15A/RPS6/RPS5/RPS14/RPS27/RPS18/RPS12
R-HSA-9010553	Regulation of expression of SLITs and ROBOs	84	-0.796122	-5.10218	2.08767e-42	7.54772e-42	3.88796e-42	FAU/RPS19/RPL23/RPLP1/RPS11/RPL15/RPS7/RPS10/RPS27A/RPS24/RPL6/RPL24/RPL26/RPL21/RPL22/RPL8/RPS20/RPS28/RPS15/RPL31/RPL7/RPS16/RPL35/RPL27/RPL28/RPSA/RPL4/RPL19/RPL12/RPL7A/RPL37A/RPL11/RPS2/RPS9/RPL35A/RPL18/RPL14/RPL5/RPLP2/RPL36/RPS13/RPL18A/RPS4X/RPL10/RPS3/RPL30/RPL37/RPL38/RPS25/RPL41/RPS8/RPL13A/RPL10A/RPS23/RPS29/RPS3A/RPL23A/RPL9/RPS21/RPS15A/RPL27A/RPL39/RPL29/RPS6/RPS5/RPL32/RPS14/RPS2…
R-HSA-1799339	SRP-dependent cotranslational protein targeting to membrane	83	-0.798898	-5.111	7.39195e-43	2.89518e-42	1.49136e-42	FAU/RPS19/RPL23/RPLP1/RPS11/RPL15/RPS7/RPS10/RPS27A/RPS24/RPL6/RPL24/RPL26/RPL21/RPL22/RPL8/RPS20/RPS28/RPS15/RPL31/RPL7/RPS16/RPL35/RPL27/RPL28/RPSA/RPL4/RPL19/RPL12/RPL7A/RPL37A/RPL11/RPS2/RPS9/RPL35A/RPL18/RPL14/RPL5/RPLP2/RPL36/RPS13/RPL18A/RPS4X/RPL10/RPS3/RPL30/RPL37/RPL38/RPS25/RPL41/RPS8/RPL13A/RPL10A/RPS23/RPS29/RPS3A/RPL23A/RPL9/RPS21/RPS15A/RPL27A/RPL39/RPL29/RPS6/RPS5/RPL32/RPS14/RPS2…
R-HSA-6791226	Major pathway of rRNA processing in the nucleolus and cytosol	80	-0.823735	-5.24564	9.12181e-47	3.8975e-46	2.00767e-46	FAU/RPS19/RPL23/RPLP1/RPS11/RPL15/RPS7/RPS10/RPS27A/RPS24/RPL6/RPL24/RPL26/RPL21/RPL22/RPL8/RPS20/RPS28/RPS15/RPL31/RPL7/RPS16/RPL35/RPL27/RPL28/RPSA/RPL4/RPL19/RPL12/RPL7A/RPL37A/RPL11/RPS2/RPS9/RPL35A/RPL18/RPL14/RPL5/RPLP2/RPL36/RPS13/RPL18A/RPS4X/RPL10/RPS3/RPL30/RPL37/RPL38/RPS25/RPL41/RPS8/RPL13A/RPL10A/RPS23/RPS29/RPS3A/RPL23A/RPL9/RPS21/RPS15A/RPL27A/RPL39/RPL29/RPS6/RPS5/RPL32/RPS14/RPS2…
R-HSA-192823	Viral mRNA Translation	78	-0.838055	-5.28551	1.54934e-47	8.09097e-47	4.1678e-47	FAU/RPS19/RPL23/RPLP1/RPS11/RPL15/RPS7/RPS10/RPS27A/RPS24/RPL6/RPL24/RPL26/RPL21/RPL22/RPL8/RPS20/RPS28/RPS15/RPL31/RPL7/RPS16/RPL35/RPL27/RPL28/RPSA/RPL4/RPL19/RPL12/RPL7A/RPL37A/RPL11/RPS2/RPS9/RPL35A/RPL18/RPL14/RPL5/RPLP2/RPL36/RPS13/RPL18A/RPS4X/RPL10/RPS3/RPL30/RPL37/RPL38/RPS25/RPL41/RPS8/RPL13A/RPL10A/RPS23/RPS29/RPS3A/RPL23A/RPL9/RPS21/RPS15A/RPL27A/RPL39/RPL29/RPS6/RPS5/RPL32/RPS14/RPS2…
R-HSA-2408557	Selenocysteine synthesis	78	-0.838055	-5.28551	1.54934e-47	8.09097e-47	4.1678e-47	FAU/RPS19/RPL23/RPLP1/RPS11/RPL15/RPS7/RPS10/RPS27A/RPS24/RPL6/RPL24/RPL26/RPL21/RPL22/RPL8/RPS20/RPS28/RPS15/RPL31/RPL7/RPS16/RPL35/RPL27/RPL28/RPSA/RPL4/RPL19/RPL12/RPL7A/RPL37A/RPL11/RPS2/RPS9/RPL35A/RPL18/RPL14/RPL5/RPLP2/RPL36/RPS13/RPL18A/RPS4X/RPL10/RPS3/RPL30/RPL37/RPL38/RPS25/RPL41/RPS8/RPL13A/RPL10A/RPS23/RPS29/RPS3A/RPL23A/RPL9/RPS21/RPS15A/RPL27A/RPL39/RPL29/RPS6/RPS5/RPL32/RPS14/RPS2…
R-HSA-72764	Eukaryotic Translation Termination	78	-0.838055	-5.28551	1.54934e-47	8.09097e-47	4.1678e-47	FAU/RPS19/RPL23/RPLP1/RPS11/RPL15/RPS7/RPS10/RPS27A/RPS24/RPL6/RPL24/RPL26/RPL21/RPL22/RPL8/RPS20/RPS28/RPS15/RPL31/RPL7/RPS16/RPL35/RPL27/RPL28/RPSA/RPL4/RPL19/RPL12/RPL7A/RPL37A/RPL11/RPS2/RPS9/RPL35A/RPL18/RPL14/RPL5/RPLP2/RPL36/RPS13/RPL18A/RPS4X/RPL10/RPS3/RPL30/RPL37/RPL38/RPS25/RPL41/RPS8/RPL13A/RPL10A/RPS23/RPS29/RPS3A/RPL23A/RPL9/RPS21/RPS15A/RPL27A/RPL39/RPL29/RPS6/RPS5/RPL32/RPS14/RPS2…
R-HSA-72706	GTP hydrolysis and joining of the 60S ribosomal subunit	81	-0.834439	-5.30626	1.92925e-47	9.06746e-47	4.67081e-47	FAU/RPS19/RPL23/RPLP1/EIF2S3/RPS11/RPL15/RPS7/RPS10/RPS27A/RPS24/RPL6/RPL24/RPL26/RPL21/RPL22/RPL8/RPS20/RPS28/RPS15/RPL31/RPL7/RPS16/RPL35/RPL27/RPL28/EIF3E/RPSA/RPL4/RPL19/RPL12/RPL7A/RPL37A/RPL11/RPS2/RPS9/RPL35A/RPL18/RPL14/RPL5/RPLP2/RPL36/RPS13/RPL18A/RPS4X/RPL10/RPS3/RPL30/RPL37/RPL38/RPS25/RPL41/RPS8/RPL13A/RPL10A/RPS23/RPS29/RPS3A/RPL23A/RPL9/RPS21/RPS15A/RPL27A/RPL39/RPL29/RPS6/RPS5/RPL…
R-HSA-9633012	Response of EIF2AK4 (GCN2) to amino acid deficiency	79	-0.839609	-5.30984	3.82371e-48	2.99524e-47	1.5429e-47	FAU/RPS19/RPL23/RPLP1/EIF2S3/RPS11/RPL15/RPS7/RPS10/RPS27A/RPS24/RPL6/RPL24/RPL26/RPL21/RPL22/RPL8/RPS20/RPS28/RPS15/RPL31/RPL7/RPS16/RPL35/RPL27/RPL28/RPSA/RPL4/RPL19/RPL12/RPL7A/RPL37A/RPL11/RPS2/RPS9/RPL35A/RPL18/RPL14/RPL5/RPLP2/RPL36/RPS13/RPL18A/RPS4X/RPL10/RPS3/RPL30/RPL37/RPL38/RPS25/RPL41/RPS8/RPL13A/RPL10A/RPS23/RPS29/RPS3A/RPL23A/RPL9/RPS21/RPS15A/RPL27A/RPL39/RPL29/RPS6/RPS5/RPL32/RPS…
R-HSA-72689	Formation of a pool of free 40S subunits	79	-0.839669	-5.31022	3.78604e-48	2.99524e-47	1.5429e-47	FAU/RPS19/RPL23/RPLP1/RPS11/RPL15/RPS7/RPS10/RPS27A/RPS24/RPL6/RPL24/RPL26/RPL21/RPL22/RPL8/RPS20/RPS28/RPS15/RPL31/RPL7/RPS16/RPL35/RPL27/RPL28/EIF3E/RPSA/RPL4/RPL19/RPL12/RPL7A/RPL37A/RPL11/RPS2/RPS9/RPL35A/RPL18/RPL14/RPL5/RPLP2/RPL36/RPS13/RPL18A/RPS4X/RPL10/RPS3/RPL30/RPL37/RPL38/RPS25/RPL41/RPS8/RPL13A/RPL10A/RPS23/RPS29/RPS3A/RPL23A/RPL9/RPS21/RPS15A/RPL27A/RPL39/RPL29/RPS6/RPS5/RPL32/RPS1…
R-HSA-975956	Nonsense Mediated Decay (NMD) independent of the Exon Junction Complex (EJC)	79	-0.839817	-5.31116	3.74836e-48	2.99524e-47	1.5429e-47	FAU/RPS19/RPL23/RPLP1/RPS11/RPL15/RPS7/RPS10/RPS27A/RPS24/RPL6/RPL24/RPL26/RPL21/RPL22/RPL8/RPS20/RPS28/RPS15/RPL31/RPL7/RPS16/RPL35/RPL27/RPL28/RPSA/RPL4/RPL19/RPL12/RPL7A/RPL37A/RPL11/RPS2/RPS9/RPL35A/RPL18/RPL14/RPL5/RPLP2/RPL36/RPS13/RPL18A/RPS4X/RPL10/RPS3/RPL30/RPL37/RPL38/RPS25/RPL41/RPS8/RPL13A/RPL10A/RPS23/RPS29/RPS3A/RPL23A/RPL9/RPS21/RPS15A/RPL27A/RPL39/RPL29/RPS6/RPS5/RPL32/RPS14/RPS2…
R-HSA-975957	Nonsense Mediated Decay (NMD) enhanced by the Exon Junction Complex (EJC)	79	-0.839817	-5.31116	3.74836e-48	2.99524e-47	1.5429e-47	FAU/RPS19/RPL23/RPLP1/RPS11/RPL15/RPS7/RPS10/RPS27A/RPS24/RPL6/RPL24/RPL26/RPL21/RPL22/RPL8/RPS20/RPS28/RPS15/RPL31/RPL7/RPS16/RPL35/RPL27/RPL28/RPSA/RPL4/RPL19/RPL12/RPL7A/RPL37A/RPL11/RPS2/RPS9/RPL35A/RPL18/RPL14/RPL5/RPLP2/RPL36/RPS13/RPL18A/RPS4X/RPL10/RPS3/RPL30/RPL37/RPL38/RPS25/RPL41/RPS8/RPL13A/RPL10A/RPS23/RPS29/RPS3A/RPL23A/RPL9/RPS21/RPS15A/RPL27A/RPL39/RPL29/RPS6/RPS5/RPL32/RPS14/RPS2…
R-HSA-156827	L13a-mediated translational silencing of Ceruloplasmin expression	82	-0.836315	-5.33802	8.27839e-49	1.94542e-47	1.00212e-47	FAU/RPS19/RPL23/RPLP1/EIF2S3/RPS11/RPL15/RPS7/RPS10/RPS27A/RPS24/RPL6/RPL24/RPL26/RPL21/RPL22/RPL8/RPS20/RPS28/RPS15/RPL31/RPL7/RPS16/RPL35/RPL27/RPL28/EIF3E/RPSA/RPL4/RPL19/RPL12/RPL7A/RPL37A/RPL11/RPS2/RPS9/RPL35A/RPL18/RPL14/RPL5/RPLP2/RPL36/RPS13/RPL18A/RPS4X/RPL10/RPS3/RPL30/RPL37/RPL38/RPS25/RPL41/RPS8/RPL13A/RPL10A/RPS23/RPS29/RPS3A/RPL23A/RPL9/RPS21/RPS15A/RPL27A/RPL39/RPL29/RPS6/RPS5/RPL…
R-HSA-156902	Peptide chain elongation	80	-0.841362	-5.35789	2.12735e-50	9.99856e-49	5.15043e-49	FAU/RPS19/RPL23/RPLP1/RPS11/RPL15/RPS7/RPS10/RPS27A/RPS24/RPL6/RPL24/RPL26/RPL21/RPL22/RPL8/RPS20/RPS28/RPS15/RPL31/RPL7/RPS16/RPL35/RPL27/RPL28/RPSA/RPL4/RPL19/RPL12/RPL7A/RPL37A/RPL11/RPS2/RPS9/EEF2/RPL35A/RPL18/RPL14/RPL5/RPLP2/RPL36/RPS13/RPL18A/RPS4X/RPL10/RPS3/RPL30/RPL37/RPL38/RPS25/RPL41/RPS8/RPL13A/RPL10A/EEF1A1/RPS23/RPS29/RPS3A/RPL23A/RPL9/RPS21/RPS15A/RPL27A/RPL39/RPL29/RPS6/RPS5/RPL3…

## Sheet: FindAllMarkers_SF-Treg
SF Treg cluster markers, as identified by running `Seurat::FindAllMarkers()` using a Wilcoxon rank sum test on the SF Treg dataset after normalization, integration and clustering (see Fig. 6A).
p_val, p-value; avg_log2FC, log2 fold change of average expression between contrasted cell groups (here, cluster i versus all other clusters); pct.1, percentage of cells in cluster i expressing corresponding gene; pct.2, percentage of cells in all other clusters expressing corresponding gene; p_val_adj, adjusted p-value (applying Bonferroni correction to account for testing on all genes in the da…
p_val	avg_log2FC	pct.1	pct.2	p_val_adj	cluster	gene
0	3.85511	0.253	0.008	0	1	CXCL13
0	2.05943	0.823	0.201	0	1	KLRB1
7.37e-75	2.03947	0.546	0.294	1.53e-70	1	CCL5
1.51e-234	1.93018	0.306	0.034	3.13e-230	1	CCL4
1.42e-255	1.75753	0.774	0.269	2.97e-251	1	ID2
2.73e-195	1.69795	0.425	0.089	5.68e-191	1	HOPX
3.38e-149	1.6226	0.335	0.065	7.03e-145	1	GZMB
0	1.60369	0.609	0.047	0	1	CD40LG
1.35e-112	1.55593	0.447	0.142	2.8e-108	1	LAG3
6.71e-87	1.50667	0.586	0.277	1.4e-82	1	GZMA
6.64e-203	1.48667	0.949	0.664	1.38e-198	1	ALOX5AP
0	1.41392	0.774	0.207	0	1	BHLHE40
0	1.26609	0.622	0.073	0	1	TSPAN2
1.35e-189	1.23939	0.91	0.546	2.81e-185	1	RBPJ
0	1.22453	0.609	0.116	0	1	BHLHE40-AS1
2.92e-134	1.18756	0.801	0.449	6.08e-130	1	NR3C1
5.58e-113	1.13158	0.278	0.058	1.16e-108	1	CTSL
0	1.12697	0.343	0.014	0	1	IFNG
7.28e-111	1.11821	0.929	0.618	1.52e-106	1	ANXA1
1.9e-111	1.08567	0.231	0.041	3.95e-107	1	GZMH
3.15e-199	1.05808	0.514	0.125	6.55e-195	1	CTSH
0	1.00497	0.241	0.002	0	1	CSF2
5.21e-58	0.978318	0.378	0.159	1.08e-53	1	CTSW
3.41e-224	0.971045	0.535	0.118	7.11e-220	1	LMO4
0	0.955772	0.251	0.007	0	1	IGFL2
5.25e-135	0.940729	0.925	0.6	1.09e-130	1	ITGA4
3.73e-293	0.933253	0.446	0.061	7.77e-289	1	FKBP5
1.35e-67	0.923191	0.227	0.061	2.81e-63	1	NMB
2.17e-105	0.90933	0.769	0.457	4.51e-101	1	NDFIP2
1.2e-133	0.894563	0.625	0.244	2.49e-129	1	PDCD1
5.32e-123	0.865197	0.913	0.64	1.11e-118	1	CD82
1.19e-134	0.85623	0.536	0.176	2.48e-130	1	TRAT1
0	0.843408	0.237	0.006	0	1	AC092580.4
4.07e-128	0.833591	0.342	0.08	8.47e-124	1	KLRG1
7.41e-73	0.829979	0.741	0.464	1.54e-68	1	DDIT4
2.37e-166	0.803701	0.564	0.174	4.94e-162	1	ARL3
5.48e-89	0.78446	0.672	0.337	1.14e-84	1	CD6
3.17e-95	0.782592	0.993	0.946	6.59e-91	1	TPI1
5.68e-92	0.755121	0.626	0.31	1.18e-87	1	PNP
2.79e-78	0.751454	0.921	0.715	5.81e-74	1	CD4
3.01e-115	0.746357	0.266	0.053	6.26e-111	1	RGS16
3.16e-220	0.743693	0.245	0.022	6.58e-216	1	UCP3
1.64e-77	0.740125	0.589	0.301	3.41e-73	1	2021-09-11
2.43e-232	0.739252	0.431	0.072	5.06e-228	1	THEMIS
6.17e-77	0.735529	0.494	0.211	1.28e-72	1	FABP5
4.13e-259	0.734313	0.327	0.035	8.6e-255	1	RP11-316P17.2
1.04e-89	0.717116	0.935	0.737	2.16e-85	1	CTSB
1.68e-36	0.710325	0.916	0.858	3.5e-32	1	LGALS1
1.79e-59	0.705935	0.868	0.673	3.73e-55	1	ITM2A
8e-125	0.704055	1	0.999	1.67e-120	1	SH3BGRL3
1.25e-211	0.701842	0.389	0.063	2.59e-207	1	TBXAS1
1.48e-152	0.696718	0.457	0.118	3.08e-148	1	STOM
1.51e-107	0.694886	0.526	0.201	3.13e-103	1	ADAM19
4.77e-65	0.69031	0.267	0.082	9.93e-61	1	ZBED2
7.16e-56	0.674517	0.439	0.204	1.49e-51	1	MIR155HG
5.11e-71	0.672075	0.892	0.734	1.06e-66	1	PDIA3
6.88e-91	0.667996	0.341	0.1	1.43e-86	1	PTMS
2.29e-97	0.660564	0.496	0.184	4.76e-93	1	ANKRD28
2.96e-85	0.659721	0.449	0.171	6.16e-81	1	XBP1
1.02e-71	0.658925	0.791	0.519	2.11e-67	1	CD96
0	0.654837	0.274	0.003	0	1	PTPN13
1.72e-204	0.646059	0.169	0.01	3.58e-200	1	GPR56
8.52e-101	0.645075	1	0.984	1.77e-96	1	S100A11
6.15e-64	0.644946	0.927	0.782	1.28e-59	1	BST2
4.31e-80	0.643962	0.62	0.314	8.98e-76	1	CD151
3.53e-59	0.633199	0.748	0.486	7.34e-55	1	PDCD4
2.4e-68	0.629501	0.65	0.361	4.99e-64	1	IGFLR1
6.34e-54	0.626373	0.938	0.843	1.32e-49	1	CKLF
1.58e-51	0.625218	0.824	0.641	3.29e-47	1	APOBEC3G
1.83e-54	0.624821	0.809	0.558	3.8e-50	1	HSPB1
6.24e-121	0.624596	0.46	0.14	1.3e-116	1	RBMS1
2.86e-68	0.618982	0.873	0.629	5.96e-64	1	CD63
8.09e-162	0.614649	0.292	0.046	1.68e-157	1	TNFSF8
3.36e-59	0.614648	0.846	0.644	6.99e-55	1	CDK2AP2
8.06e-59	0.612034	0.837	0.604	1.68e-54	1	PTPN7
1.45e-19	0.611204	0.668	0.59	3.01e-15	1	CD97
4.42e-06	0.600462	0.195	0.141	0.0920874	1	SARAF
1.36e-72	0.600372	0.988	0.932	2.84e-68	1	IFITM2
3.28e-23	0.598457	0.626	0.455	6.83e-19	1	COTL1
5.95e-64	0.595477	0.989	0.946	1.24e-59	1	PKM
4.47e-81	0.593061	0.564	0.25	9.3e-77	1	PLA2G16
2.57e-46	0.593037	0.848	0.65	5.35e-42	1	RARRES3
7.24e-29	0.58913	0.927	0.845	1.51e-24	1	CRIP1
2.37e-64	0.568877	0.548	0.271	4.92e-60	1	GIMAP6
2.57e-34	0.567497	0.888	0.786	5.35e-30	1	ZFP36L1
1.67e-37	0.567179	0.251	0.102	3.48e-33	1	NKG7
1.57e-57	0.56188	0.542	0.281	3.27e-53	1	STK17A
5.93e-66	0.559287	0.947	0.867	1.23e-61	1	RAP1B
1.14e-59	0.559	0.965	0.884	2.37e-55	1	ITGB2
4.21e-38	0.558807	0.717	0.511	8.76e-34	1	TNFSF10
9.06e-98	0.557794	0.361	0.103	1.89e-93	1	GADD45G
1.14e-29	0.557414	0.716	0.528	2.37e-25	1	JUN
1.85e-88	0.555897	0.992	0.966	3.85e-84	1	LAPTM5
8.65e-75	0.555197	0.992	0.96	1.8e-70	1	CD2
4.91e-35	0.548396	0.416	0.222	1.02e-30	1	TNF
2.43e-67	0.545718	0.478	0.214	5.06e-63	1	ACOT7
5.58e-18	0.545149	0.594	0.48	1.16e-13	1	CAPG
1.42e-26	0.540729	0.586	0.401	2.96e-22	1	CRIP2
4.47e-50	0.539517	0.672	0.442	9.3e-46	1	TMEM167A
1.57e-41	0.533063	0.474	0.26	3.26e-37	1	RASAL3
1.78e-18	0.532786	0.271	0.154	3.71e-14	1	PASK
7.77e-53	0.530682	0.936	0.809	1.62e-48	1	YWHAQ
9.49e-47	0.530462	0.704	0.435	1.98e-42	1	PHLDA1
1.97e-07	0.528519	0.364	0.279	0.004101	1	LTA
6.72e-20	0.527547	0.605	0.446	1.4e-15	1	ZFP36L2
8.11e-52	0.52614	0.848	0.646	1.69e-47	1	PDIA6
1.17e-173	0.524821	0.31	0.049	2.43e-169	1	SMCO4
5.18e-71	0.524601	0.996	0.971	1.08e-66	1	CD99
7.23e-113	0.523357	0.252	0.048	1.51e-108	1	CLU
2.01e-57	0.521632	0.97	0.908	4.18e-53	1	PGAM1
2.11e-34	0.518234	0.722	0.526	4.39e-30	1	NFKBIA
4.16e-52	0.517798	0.986	0.942	8.66e-48	1	PGK1
3.96e-50	0.513724	0.518	0.275	8.25e-46	1	GIMAP5
1.04e-129	0.50992	0.289	0.056	2.17e-125	1	SYTL2
1.17e-224	0.50796	0.294	0.032	2.43e-220	1	ZEB2
0	0.507863	0.217	0.004	0	1	NELL2
2.48e-48	0.505528	0.738	0.503	5.16e-44	1	MFSD10
4.72e-199	0.502921	0.265	0.03	9.83e-195	1	RP5-1028K7.2
3.38e-40	0.502252	0.922	0.792	7.03e-36	1	CALR
9.09e-48	0.501381	0.622	0.354	1.89e-43	1	CLEC2B
4.04e-68	0.501229	0.421	0.168	8.41e-64	1	TRPS1
0	0.501124	0.231	0.005	0	1	P4HA2
3.78e-98	0.500441	0.284	0.067	7.86e-94	1	CCDC88A
2.31e-83	0.497044	0.284	0.077	4.8e-79	1	F2R
3.38e-24	0.4947	0.799	0.673	7.05e-20	1	CXCR6
1.04e-63	0.491385	0.482	0.218	2.16e-59	1	CLSTN3
7.5e-33	0.488627	0.863	0.72	1.56e-28	1	GPX4
2.22e-177	0.488256	0.266	0.035	4.62e-173	1	FASLG
1.15e-48	0.487123	0.5	0.263	2.39e-44	1	GNA15
1.67e-81	0.485936	0.316	0.093	3.47e-77	1	AHI1
1.29e-47	0.481181	0.903	0.773	2.68e-43	1	MSN
3.68e-43	0.477829	0.816	0.607	7.67e-39	1	CCDC167
1.29e-56	0.477419	0.371	0.151	2.68e-52	1	CCDC50
4.19e-67	0.477003	1	0.999	8.71e-63	1	GAPDH
7.14e-172	0.475822	0.273	0.038	1.49e-167	1	MYO7A
1.13e-39	0.475103	0.582	0.355	2.36e-35	1	HIF1A
9.97e-33	0.474409	0.771	0.593	2.08e-28	1	GIMAP4
5.5e-53	0.472346	0.632	0.366	1.14e-48	1	OASL
2.4e-46	0.471993	0.903	0.758	4.99e-42	1	SLC9A3R1
6.68e-41	0.469788	0.864	0.71	1.39e-36	1	TSPO
4.66e-44	0.468797	0.839	0.635	9.7e-40	1	GIMAP7
2.38e-43	0.468213	0.47	0.254	4.96e-39	1	CDK6
9.72e-31	0.461998	0.524	0.306	2.02e-26	1	IL7R
1.76e-49	0.461685	0.548	0.298	3.67e-45	1	SLC16A3
6.05e-15	0.459643	0.722	0.658	1.26e-10	1	IFITM3
3.83e-50	0.453236	0.381	0.167	7.96e-46	1	GPR65
1.68e-49	0.453166	0.946	0.824	3.49e-45	1	ANXA6
5.78e-35	0.451107	0.788	0.594	1.2e-30	1	CCND3
6.38e-72	0.450993	0.421	0.16	1.33e-67	1	TSEN54
5.36e-06	0.445323	0.175	0.122	0.111547	1	TRBC2
8.66e-32	0.444139	0.795	0.626	1.8e-27	1	PRELID1
2.69e-46	0.441695	0.368	0.164	5.61e-42	1	FKBP11
7.78e-48	0.441567	0.929	0.815	1.62e-43	1	DAD1
5.7e-68	0.439912	0.281	0.085	1.19e-63	1	CYSLTR1
4.42e-39	0.437691	0.615	0.392	9.21e-35	1	ACADVL
4.09e-51	0.434332	0.386	0.163	8.52e-47	1	GPR171
6.73e-35	0.433586	0.749	0.568	1.4e-30	1	HSBP1
2.52e-86	0.431994	0.313	0.088	5.24e-82	1	CAMK1
7.22e-41	0.431168	0.381	0.181	1.5e-36	1	PHLDA2
4.87e-37	0.42977	0.381	0.188	1.01e-32	1	CCR2
4.52e-24	0.429227	0.73	0.589	9.41e-20	1	P4HB
1.43e-35	0.428668	0.982	0.941	2.98e-31	1	TXN
5.63e-31	0.421295	0.985	0.94	1.17e-26	1	SPOCK2
1.28e-08	0.420964	0.18	0.115	0.000267344	1	SEM1
3.86e-185	0.420076	0.263	0.032	8.05e-181	1	CD200R1
2.32e-45	0.420056	0.335	0.145	4.84e-41	1	SUPT3H
3.9e-29	0.41897	0.875	0.762	8.12e-25	1	TMEM173
4.02e-35	0.418392	0.704	0.5	8.36e-31	1	PSTPIP1
5.19e-32	0.416601	0.943	0.871	1.08e-27	1	NDUFV2
8.26e-29	0.414766	0.269	0.126	1.72e-24	1	CD9
1.21e-23	0.410515	0.697	0.546	2.51e-19	1	CLEC2D
1.6e-45	0.409373	0.226	0.076	3.32e-41	1	SGK1
3.42e-38	0.409317	0.943	0.856	7.13e-34	1	ANXA5
3.73e-37	0.408605	0.374	0.184	7.76e-33	1	NUCB2
3.8e-40	0.407901	0.983	0.943	7.91e-36	1	PPIB
5.75e-26	0.405698	0.555	0.373	1.2e-21	1	ZYX
4.67e-205	0.404378	0.223	0.019	9.73e-201	1	ATP8B4
2.65e-76	0.404264	1	0.999	5.51e-72	1	MYL6
5.55e-31	0.403662	0.337	0.167	1.15e-26	1	CITED2
4.99e-40	0.398618	0.968	0.901	1.04e-35	1	DYNLL1
8.4e-48	0.398502	0.425	0.199	1.75e-43	1	NMRK1
2.15e-32	0.396964	0.968	0.922	4.47e-28	1	HCST
1.48e-09	0.396195	1	0.999	3.09e-05	1	FTH1
1.11e-22	0.39537	0.999	0.993	2.31e-18	1	VIM
1.31e-42	0.395092	0.4	0.191	2.74e-38	1	PPM1M
5.41e-122	0.393024	0.26	0.047	1.13e-117	1	CASS4
3.33e-29	0.392753	0.719	0.515	6.92e-25	1	HNRNPUL1
8.34e-33	0.392679	0.62	0.403	1.74e-28	1	KRAS
1.05e-35	0.391744	0.305	0.139	2.19e-31	1	PDLIM1
1.42e-20	0.391641	0.971	0.952	2.97e-16	1	UCP2
5.93e-42	0.390345	0.465	0.242	1.23e-37	1	INPP4B
5.55e-28	0.389396	0.86	0.722	1.15e-23	1	HSP90B1
2.87e-17	0.389344	0.706	0.593	5.98e-13	1	PYCARD
6.2e-22	0.385421	0.873	0.736	1.29e-17	1	TIMP1
5.26e-08	0.381925	0.161	0.099	0.00109423	1	LINC01943
8.87e-27	0.380408	0.388	0.218	1.85e-22	1	FGL2
4.19e-63	0.380384	0.119	0.019	8.72e-59	1	C1orf162
2.17e-21	0.379124	0.784	0.66	4.52e-17	1	CTSD
3.14e-23	0.375948	0.932	0.865	6.53e-19	1	LCP1
4.53e-31	0.375701	0.791	0.606	9.43e-27	1	ILK
1.17e-06	0.375507	0.191	0.132	0.0244533	1	UQCR11
6.81e-34	0.375484	0.989	0.966	1.42e-29	1	ALDOA
2.19e-32	0.374954	0.494	0.295	4.55e-28	1	FKBP2
3.28e-29	0.374784	0.507	0.314	6.82e-25	1	OXNAD1
1.99e-06	0.372164	0.194	0.135	0.0414765	1	ELOB
3.75e-30	0.371727	0.74	0.557	7.81e-26	1	DSTN
2.14e-28	0.371301	0.859	0.712	4.46e-24	1	TUBA4A
8.26e-32	0.369327	0.564	0.354	1.72e-27	1	NFATC3
1.87e-20	0.368182	0.675	0.529	3.9e-16	1	MAF
2.94e-15	0.367752	0.364	0.239	6.13e-11	1	CSF1
2.26e-29	0.367687	0.641	0.43	4.7e-25	1	TGFB1
2.02e-30	0.366666	0.566	0.363	4.2e-26	1	PLIN2
0	0.365098	0.187	0.004	0	1	PRR5L
3.92e-39	0.362346	0.447	0.232	8.15e-35	1	CD226
3.77e-48	0.360018	1	1	7.85e-44	1	MT-CYB
1.56e-28	0.357591	0.949	0.848	3.26e-24	1	ITGB1
7.04e-10	0.35758	0.532	0.417	1.47e-05	1	RNASEK
2.5e-43	0.355098	0.997	0.985	5.21e-39	1	CLIC1
1.86e-27	0.354791	0.989	0.958	3.87e-23	1	LDHA
3.05e-33	0.353231	0.324	0.153	6.34e-29	1	TC2N
7.58e-27	0.351868	0.839	0.714	1.58e-22	1	VDAC1
5.8e-54	0.351827	0.301	0.107	1.21e-49	1	MTSS1
2.48e-23	0.350417	0.734	0.572	5.16e-19	1	HSPA5
3.5e-23	0.350066	0.691	0.512	7.28e-19	1	TLN1
7.21e-53	0.349968	0.996	0.966	1.5e-48	1	HMGB1
2.87e-34	0.349892	0.44	0.235	5.97e-30	1	RHOC
1.73e-29	0.349773	0.954	0.871	3.6e-25	1	SEC61B
3.1e-23	0.345902	0.666	0.486	6.46e-19	1	MACF1
5.42e-06	0.345387	0.195	0.137	0.112731	1	ATP5MC2
5.99e-19	0.344631	0.467	0.308	1.25e-14	1	SUN2
2.23e-36	0.344368	0.184	0.062	4.64e-32	1	OSM
3.65e-27	0.343231	0.911	0.806	7.59e-23	1	POLR2L
9.78e-27	0.341977	0.224	0.1	2.04e-22	1	LST1
2.72e-76	0.341439	0.267	0.07	5.67e-72	1	MGAT4A
3.29e-17	0.340792	0.587	0.432	6.84e-13	1	GLIPR1
1.68e-22	0.340636	0.888	0.775	3.49e-18	1	WIPF1
6.32e-40	0.339744	0.288	0.12	1.32e-35	1	ORAI2
1.21e-24	0.337259	0.144	0.053	2.53e-20	1	AD000671.2
1.8e-20	0.33694	0.763	0.625	3.74e-16	1	NUTF2
9.69e-31	0.334283	0.568	0.352	2.02e-26	1	RPS6KA1
1.34e-28	0.332945	0.393	0.218	2.8e-24	1	EFHD2
2.01e-28	0.332897	0.271	0.129	4.19e-24	1	DUSP6
6.99e-24	0.332409	0.825	0.681	1.45e-19	1	DHRS7
8.42e-56	0.331239	1	1	1.75e-51	1	TMSB4X
1.9e-33	0.329505	0.407	0.216	3.95e-29	1	MBNL2
9.23e-26	0.32925	0.639	0.441	1.92e-21	1	TMEM14C
1.15e-13	0.32916	0.172	0.091	2.4e-09	1	SLC1A4
3.38e-166	0.327615	0.151	0.01	7.04e-162	1	MAMDC2
3.48e-05	0.327283	0.193	0.14	0.723843	1	ATP5MG
1.87e-20	0.326447	0.706	0.555	3.89e-16	1	ARRB2
1.11e-20	0.326227	0.784	0.621	2.31e-16	1	LIMS1
2.45e-69	0.326181	0.181	0.039	5.1e-65	1	AC104820.2
7.05e-25	0.32587	0.345	0.187	1.47e-20	1	GLUL
5.58e-23	0.325594	0.726	0.567	1.16e-18	1	MINOS1
2.49e-06	0.325201	0.18	0.124	0.0518383	1	ATP5MC3
4.01e-15	0.324572	0.374	0.252	8.35e-11	1	ATP5D
1.81e-32	0.322449	0.364	0.187	3.77e-28	1	SIPA1L1
4.82e-144	0.322296	0.165	0.015	1e-139	1	NFIA
1.01e-65	0.322159	0.184	0.042	2.11e-61	1	DPP4
8.78e-22	0.320373	0.758	0.596	1.83e-17	1	GSTO1
2.94e-22	0.319693	0.56	0.376	6.11e-18	1	ITGAL
2.17e-24	0.318485	0.482	0.304	4.52e-20	1	TESPA1
1.15e-21	0.317831	0.478	0.313	2.4e-17	1	HTATSF1
1.13e-102	0.315727	0.202	0.033	2.34e-98	1	FHL1
1.16e-55	0.315589	0.211	0.059	2.41e-51	1	GOLIM4
2.24e-18	0.315482	0.993	0.985	4.67e-14	1	MIF
1.44e-29	0.31501	0.425	0.236	3e-25	1	NFATC2
2.15e-38	0.314918	0.324	0.145	4.48e-34	1	NUDT16
2.93e-23	0.314719	0.375	0.218	6.09e-19	1	SLC9A9
0.00495101	0.314073	0.644	0.607	1	1	HLA-DRA
1.09e-25	0.313789	0.699	0.505	2.27e-21	1	CYB5R3
1.35e-23	0.313398	0.663	0.483	2.82e-19	1	ELOVL1
5.29e-25	0.31308	0.313	0.166	1.1e-20	1	ITPR1
3.81e-18	0.312401	0.672	0.519	7.94e-14	1	SH2D1A
6.66e-27	0.311307	0.878	0.777	1.39e-22	1	BSG
1.08e-17	0.311301	0.788	0.652	2.24e-13	1	SLAMF1
1.94e-18	0.30826	0.622	0.491	4.04e-14	1	RTFDC1
1.67e-30	0.306726	0.982	0.934	3.48e-26	1	ARPC1B
3.09e-23	0.30633	0.971	0.891	6.43e-19	1	FKBP1A
1.28e-20	0.306049	0.465	0.303	2.66e-16	1	GDE1
4.24e-17	0.305958	0.47	0.318	8.83e-13	1	CD69
2.99e-47	0.305916	0.234	0.077	6.22e-43	1	ERN1
1.7e-19	0.305465	0.719	0.561	3.53e-15	1	M6PR
1.71e-18	0.30447	0.501	0.342	3.56e-14	1	MANF
1.02e-21	0.304257	0.971	0.932	2.12e-17	1	AHNAK
2.46e-27	0.302726	0.389	0.214	5.12e-23	1	EVI2B
0.000103296	0.302091	0.177	0.128	1	1	FYB1
1.08e-78	0.3017	0.186	0.036	2.25e-74	1	RORC
7.78e-14	0.300931	1	0.991	1.62e-09	1	SRGN
1.82e-26	0.299219	0.946	0.859	3.79e-22	1	2021-09-07
1.95e-63	0.299151	0.173	0.038	4.07e-59	1	ADRB2
9.26e-22	0.297751	0.467	0.297	1.93e-17	1	KDM5B
3.87e-83	0.297646	0.139	0.02	8.06e-79	1	IL4I1
2.15e-22	0.296312	0.792	0.644	4.48e-18	1	IFI27L2
1.27e-21	0.295581	0.834	0.669	2.65e-17	1	RAB1B
1.78e-37	0.295333	1	1	3.7e-33	1	PFN1
6.29e-29	0.294988	0.392	0.213	1.31e-24	1	C16orf54
4.52e-19	0.294825	0.705	0.534	9.41e-15	1	CANX
4.01e-07	0.294438	0.449	0.365	0.00833956	1	RP11-124N14.3
1.65e-16	0.294258	0.306	0.186	3.44e-12	1	HAVCR2
9.23e-16	0.293872	0.47	0.333	1.92e-11	1	LIMA1
1.73e-20	0.293645	0.74	0.587	3.6e-16	1	BANF1
4.58e-73	0.293564	0.198	0.044	9.54e-69	1	TMEM200A
2.04e-22	0.293188	0.525	0.346	4.25e-18	1	CAT
2.43e-20	0.293092	0.792	0.635	5.06e-16	1	HMOX2
1.21e-26	0.291631	0.409	0.234	2.52e-22	1	NOTCH2
2.15e-25	0.291377	0.38	0.217	4.48e-21	1	C17orf49
0.000174806	0.290156	0.195	0.143	1	1	ATP5F1E
5.29e-33	0.290117	0.384	0.194	1.1e-28	1	BLVRA
1.87e-39	0.289889	0.283	0.115	3.88e-35	1	KIF21A
1.57e-53	0.289722	0.266	0.087	3.27e-49	1	TGFBR2
3.16e-19	0.289596	0.749	0.602	6.57e-15	1	RNH1
3.58e-16	0.28939	0.378	0.245	7.45e-12	1	SNX9
1.14e-20	0.28922	0.881	0.781	2.38e-16	1	DRAP1
6.19e-33	0.289045	1	0.996	1.29e-28	1	MYL12A
1.67e-22	0.289026	0.416	0.252	3.47e-18	1	ERCC1
3.16e-12	0.287827	0.44	0.324	6.58e-08	1	MIR142
2.58e-22	0.287298	0.483	0.31	5.38e-18	1	ITGAE
4.68e-20	0.285665	0.841	0.726	9.75e-16	1	SRI
3.92e-23	0.285655	0.223	0.106	8.16e-19	1	PRKCDBP
1.24e-20	0.285301	0.478	0.307	2.58e-16	1	KRT10
1.1e-16	0.285033	0.715	0.563	2.3e-12	1	ETHE1
1.65e-22	0.283138	0.911	0.841	3.42e-18	1	WDR83OS
9.23e-92	0.282805	0.169	0.026	1.92e-87	1	CYP4F22
8.95e-32	0.282535	0.359	0.179	1.86e-27	1	AGPAT2
1.49e-19	0.28241	0.515	0.347	3.1e-15	1	STAT4
1.5e-19	0.281827	0.831	0.678	3.13e-15	1	SNRPD3
1.7e-14	0.281674	0.565	0.42	3.54e-10	1	PAG1
7.14e-17	0.281624	0.661	0.52	1.49e-12	1	LASP1
3.05e-159	0.281366	0.152	0.011	6.34e-155	1	LRMP
5.41e-15	0.280418	0.853	0.768	1.13e-10	1	FLNA
2.16e-47	0.280117	1	0.997	4.49e-43	1	SERF2
3.72e-260	0.279934	0.132	0.002	7.74e-256	1	CYB561
1.4e-28	0.27926	0.299	0.146	2.91e-24	1	NUDT14
3.56e-37	0.279227	0.269	0.111	7.42e-33	1	SLC39A8
2.33e-33	0.279061	0.28	0.124	4.85e-29	1	MID1IP1
2.47e-24	0.278701	0.341	0.186	5.13e-20	1	CXorf40B
1.25e-164	0.278572	0.143	0.009	2.6e-160	1	RP11-81H14.2
1.08e-179	0.278192	0.119	0.004	2.26e-175	1	CPNE7
4.7e-17	0.276996	0.612	0.452	9.78e-13	1	RAB27A
1.96e-21	0.276976	0.453	0.281	4.09e-17	1	IFI44
1.96e-17	0.276042	0.899	0.829	4.08e-13	1	SEC61G
9.34e-21	0.275562	0.931	0.856	1.95e-16	1	NDUFB2
1.25e-09	0.275092	0.794	0.707	2.6e-05	1	DNPH1
7.73e-20	0.273889	0.594	0.414	1.61e-15	1	GPR108
5.51e-33	0.273682	0.996	0.976	1.15e-28	1	TMA7
1.98e-23	0.273142	0.929	0.841	4.13e-19	1	CIB1
1.03e-17	0.272572	0.781	0.653	2.15e-13	1	TMED2
2.17e-17	0.270137	0.842	0.733	4.52e-13	1	SPCS2
8.86e-21	0.270107	0.453	0.288	1.84e-16	1	VOPP1
1.49e-33	0.269816	0.317	0.148	3.11e-29	1	ARHGAP18
4.2e-15	0.269084	0.602	0.457	8.75e-11	1	CCDC85B
1.87e-42	0.268498	0.204	0.067	3.9e-38	1	TNFRSF12A
2.55e-19	0.26802	0.999	0.997	5.32e-15	1	S100A4
2.02e-45	0.267547	0.194	0.059	4.21e-41	1	BTLA
3.18e-21	0.267479	0.55	0.371	6.63e-17	1	COMMD8
1.86e-26	0.267039	0.979	0.942	3.87e-22	1	EDF1
0.000955359	0.267034	0.688	0.68	1	1	GPX1
6.11e-21	0.266902	0.446	0.276	1.27e-16	1	PDE4D
9.67e-20	0.266691	0.643	0.476	2.01e-15	1	MAPKAPK3
9.53e-19	0.266269	0.5	0.336	1.98e-14	1	WDR54
2.66e-37	0.265459	0.997	0.993	5.54e-33	1	RHOA
6.01e-19	0.26523	0.698	0.532	1.25e-14	1	GOLGA7
1.94e-20	0.264342	0.878	0.748	4.04e-16	1	BCAP31
3.2e-13	0.263784	0.778	0.673	6.66e-09	1	EMB
3.24e-11	0.263559	0.712	0.588	6.75e-07	1	TNFAIP8
3e-19	0.263446	0.916	0.85	6.25e-15	1	GUK1
1.1e-31	0.263021	0.996	0.988	2.3e-27	1	MYL12B
4.54e-14	0.262558	0.609	0.463	9.45e-10	1	RALA
1.47e-20	0.262228	0.949	0.868	3.06e-16	1	GPSM3
1.03e-182	0.262079	0.145	0.008	2.15e-178	1	PPARG
2.47e-17	0.261891	0.738	0.582	5.15e-13	1	TOMM5
7.45e-15	0.260012	0.773	0.639	1.55e-10	1	RNF167
1.13e-06	0.258941	0.176	0.117	0.0235611	1	ATP5MD
9.56e-11	0.258588	0.168	0.095	1.99e-06	1	SELENOF
2.72e-16	0.258366	0.756	0.608	5.65e-12	1	POLR2E
2e-42	0.257304	1	1	4.17e-38	1	MT-CO2
2.22e-13	0.256838	0.367	0.248	4.62e-09	1	WARS
1.37e-15	0.256607	0.904	0.841	2.86e-11	1	CDC37
1.75e-14	0.256505	0.532	0.39	3.64e-10	1	ITGB7
8.75e-06	0.255811	0.579	0.503	0.182185	1	PRDM1
2.99e-32	0.255652	0.202	0.077	6.22e-28	1	PLEKHO1
1.71e-18	0.255468	0.535	0.369	3.55e-14	1	CIAO1
3.75e-97	0.255277	0.119	0.012	7.81e-93	1	IGFBP4
3.49e-14	0.255052	0.91	0.844	7.27e-10	1	C9orf16
3.16e-18	0.255039	0.892	0.79	6.57e-14	1	ANAPC16
2.41e-16	0.253673	0.868	0.731	5.02e-12	1	SNX6
3.11e-15	0.253557	0.896	0.806	6.47e-11	1	TRAF3IP3
4.17e-19	0.252945	0.645	0.456	8.69e-15	1	PHPT1
6.38e-15	0.252526	0.281	0.169	1.33e-10	1	MAP1LC3A
1.29e-202	0.25078	0.122	0.003	2.68e-198	1	NTRK2
4.53e-07	0.250249	0.186	0.122	0.00943908	1	ATP5MF
0	2.59342	0.926	0.255	0	2	GZMA
6.11e-70	0.974963	0.158	0.03	1.27e-65	2	GZMK
4.33e-98	0.954321	0.879	0.632	9.01e-94	2	GIMAP7
1.45e-85	0.830402	0.608	0.29	3.03e-81	2	CCL5
8.69e-80	0.779425	0.9	0.62	1.81e-75	2	ANXA1
1.24e-68	0.766754	0.545	0.273	2.59e-64	2	GIMAP5
8.01e-57	0.724761	0.806	0.591	1.67e-52	2	GIMAP4
1.09e-101	0.710706	0.499	0.181	2.27e-97	2	CCR2
3.37e-06	0.692973	0.216	0.157	0.0700916	2	LAG3
2.27e-50	0.682624	0.898	0.735	4.72e-46	2	TIMP1
1.49e-40	0.659154	0.679	0.475	3.1e-36	2	CAPG
4.32e-97	0.618589	1	0.991	8.98e-93	2	CD52
6.17e-17	0.59673	0.358	0.23	1.28e-12	2	KLRB1
1.14e-54	0.545569	0.865	0.649	2.38e-50	2	RARRES3
6.36e-63	0.53655	0.987	0.921	1.32e-58	2	HCST
1.67e-36	0.49771	0.558	0.357	3.47e-32	2	GIMAP1
1.46e-29	0.475014	0.828	0.671	3.03e-25	2	CXCR6
4.16e-63	0.460041	0.994	0.971	8.65e-59	2	CD99
3.46e-24	0.459189	0.669	0.501	7.21e-20	2	GZMM
1.6e-85	0.450327	1	0.999	3.32e-81	2	SH3BGRL3
6.46e-43	0.445124	0.983	0.932	1.34e-38	2	IFITM2
1.35e-35	0.44169	0.926	0.844	2.81e-31	2	CKLF
5.91e-61	0.429921	1	0.984	1.23e-56	2	S100A11
2.66e-37	0.425638	0.994	0.961	5.55e-33	2	IFITM1
2.15e-30	0.421709	0.55	0.359	4.48e-26	2	CLEC2B
2.17e-32	0.417616	0.315	0.154	4.52e-28	2	TC2N
5.57e-31	0.410191	0.331	0.167	1.16e-26	2	GPR171
5.25e-31	0.39745	0.753	0.556	1.09e-26	2	RBPJ
6.02e-32	0.395331	0.395	0.22	1.25e-27	2	APOBEC3H
8.07e-39	0.386526	0.965	0.884	1.68e-34	2	ITGB2
1.03e-18	0.373558	0.466	0.319	2.15e-14	2	CD69
2.74e-28	0.365742	0.484	0.302	5.7e-24	2	AKTIP
2.43e-22	0.358326	0.828	0.672	5.05e-18	2	ALOX5AP
5.8e-35	0.352688	0.997	0.993	1.21e-30	2	VIM
1.08e-71	0.350113	1	1	2.25e-67	2	TMSB4X
6.95e-52	0.349305	1	0.996	1.45e-47	2	MYL12A
1.39e-24	0.345748	0.363	0.211	2.9e-20	2	ADAM19
8.76e-21	0.34246	0.817	0.714	1.82e-16	2	EML4
3.04e-13	0.341683	0.109	0.047	6.32e-09	2	TCN1
8.86e-22	0.340877	0.431	0.279	1.85e-17	2	GIMAP6
1.19e-16	0.337386	0.643	0.514	2.48e-12	2	GPR183
1.09e-22	0.337149	0.563	0.388	2.26e-18	2	CCR5
2.49e-22	0.336642	0.642	0.477	5.19e-18	2	AGTRAP
1.88e-35	0.336415	1	0.996	3.92e-31	2	S100A6
1.15e-26	0.334981	0.951	0.868	2.39e-22	2	GPSM3
1.11e-15	0.332733	0.134	0.059	2.3e-11	2	IL10
5.11e-22	0.330578	0.842	0.712	1.06e-17	2	TSPO
2.91e-38	0.329718	0.993	0.966	6.06e-34	2	LAPTM5
3.38e-20	0.323799	0.704	0.555	7.04e-16	2	ARRB2
1.55e-35	0.31123	0.996	0.985	3.23e-31	2	LSP1
9.64e-12	0.309686	0.463	0.33	2.01e-07	2	RPS4Y1
3.15e-19	0.308982	0.715	0.56	6.55e-15	2	IL16
8.44e-14	0.307846	0.908	0.879	1.76e-09	2	CYBA
2.25e-35	0.302655	0.999	0.994	4.69e-31	2	FXYD5
1.12e-16	0.298483	0.845	0.757	2.33e-12	2	HLA-DRB5
6.04e-19	0.297728	0.644	0.487	1.26e-14	2	MACF1
8.28e-17	0.296984	0.753	0.621	1.72e-12	2	SASH3
4.76e-27	0.296133	0.972	0.912	9.91e-23	2	EVL
6.13e-08	0.295192	0.558	0.487	0.0012752	2	C12orf75
3.71e-34	0.293461	0.999	0.997	7.73e-30	2	S100A4
2.56e-17	0.293146	0.753	0.611	5.32e-13	2	ITGA4
1.45e-21	0.292505	0.858	0.734	3.02e-17	2	OSTF1
1.15e-12	0.292105	0.577	0.459	2.38e-08	2	CCDC85B
2.49e-21	0.292016	0.898	0.835	5.19e-17	2	ACAP1
1.33e-16	0.288552	0.12	0.049	2.76e-12	2	GZMH
7e-19	0.288412	0.9	0.804	1.46e-14	2	LEPROTL1
1.66e-40	0.286259	0.191	0.062	3.46e-36	2	SYTL2
1.89e-13	0.284852	0.37	0.253	3.94e-09	2	PRKCQ-AS1
4.67e-13	0.284642	0.438	0.319	9.72e-09	2	OXNAD1
2.14e-15	0.283656	0.762	0.661	4.45e-11	2	CTSD
6.88e-16	0.283276	0.868	0.776	1.43e-11	2	MSN
7.62e-35	0.282395	1	0.998	1.59e-30	2	CFL1
7.53e-26	0.280423	0.996	0.96	1.57e-21	2	CD2
7.35e-17	0.279895	0.799	0.672	1.53e-12	2	EMB
3.18e-21	0.277864	0.251	0.13	6.63e-17	2	DUSP6
1.13e-32	0.277852	0.211	0.081	2.35e-28	2	F2R
6.79e-27	0.273678	0.997	0.982	1.41e-22	2	PTPRCAP
1.97e-07	0.271418	0.238	0.168	0.00409983	2	CTSW
4.88e-13	0.266036	0.905	0.858	1.02e-08	2	LGALS1
1.08e-14	0.26306	0.895	0.794	2.25e-10	2	CXCR3
1.74e-10	0.260215	0.6	0.506	3.62e-06	2	DENND2D
9.34e-15	0.26002	0.728	0.603	1.94e-10	2	GLIPR2
9.12e-15	0.259098	0.739	0.638	1.9e-10	2	HMOX2
1.38e-25	0.258268	0.997	0.989	2.87e-21	2	CORO1A
9.71e-09	0.256378	0.575	0.475	0.00020222	2	DDIT4
1.92e-16	0.25586	0.787	0.648	4e-12	2	CD82
1.05e-12	0.255717	0.702	0.598	2.19e-08	2	TEX264
7.9e-15	0.254736	0.536	0.39	1.65e-10	2	ITGB7
2.5e-09	0.254046	0.725	0.658	5.2e-05	2	IFITM3
4.96e-13	0.253468	0.799	0.717	1.03e-08	2	SLFN5
1.7e-12	0.252641	0.709	0.593	3.53e-08	2	PYCARD
1.33e-09	0.251121	0.301	0.21	2.76e-05	2	AMICA1
1.73e-18	0.250598	0.3	0.172	3.6e-14	2	GPR65
0	1.70572	0.985	0.577	0	3	HLA-DRA
0	1.69995	1	0.839	0	3	HLA-DRB1
0	1.69711	0.998	0.742	0	3	HLA-DRB5
1.06e-282	1.62305	0.884	0.423	2.22e-278	3	HLA-DQA1
0	1.30871	1	0.994	0	3	CD74
7.81e-283	1.29451	0.982	0.721	1.63e-278	3	HLA-DPB1
3.56e-207	1.25013	0.935	0.575	7.4e-203	3	HLA-DQB1
2.38e-296	1.23566	0.996	0.779	4.96e-292	3	HLA-DPA1
1.7e-111	1.0575	0.442	0.169	3.54e-107	3	HLA-DQA2
2.39e-176	0.984396	0.836	0.46	4.98e-172	3	HLA-DMA
2.07e-88	0.478998	0.366	0.134	4.31e-84	3	HLA-DMB
2.05e-39	0.387114	0.981	0.951	4.26e-35	3	UCP2
3.03e-08	0.373228	0.789	0.741	0.000629796	3	TIMP1
7.97e-08	0.309108	0.369	0.289	0.00165906	3	GZMA
1.08e-13	0.304895	0.814	0.796	2.25e-09	3	FYB
5.49e-17	0.301592	0.926	0.857	1.14e-12	3	TIGIT
1.55e-18	0.288756	0.393	0.263	3.23e-14	3	AC002331.1
8.22e-12	0.272918	0.754	0.675	1.71e-07	3	ALOX5AP
5.91e-26	0.27075	0.99	0.992	1.23e-21	3	SRGN
2.21e-11	0.26992	0.747	0.679	4.6e-07	3	ITM2A
4.97e-17	0.26654	0.753	0.627	1.04e-12	3	ANXA1
2.4e-20	0.261603	0.934	0.864	4.99e-16	3	GBP5
2.53e-199	0.689825	1	0.994	5.27e-195	4	ACTG1
1.13e-47	0.653384	0.979	0.962	2.36e-43	4	LTB
5.73e-223	0.627772	1	1	1.19e-218	4	ACTB
4.89e-91	0.578331	0.948	0.846	1.02e-86	4	LGALS1
1.1e-214	0.484753	1	1	2.3e-210	4	PFN1
2.91e-155	0.460739	1	0.997	6.06e-151	4	S100A4
2.24e-137	0.435117	0.998	0.988	4.66e-133	4	CORO1A
1.92e-45	0.43027	0.853	0.766	3.99e-41	4	CORO1B
1.01e-61	0.412547	0.874	0.765	2.09e-57	4	CNN2
7.49e-40	0.407855	0.609	0.466	1.56e-35	4	CAPG
1.52e-74	0.388009	0.999	0.996	3.17e-70	4	S100A6
2.95e-63	0.381592	0.951	0.889	6.14e-59	4	CTSC
1.31e-31	0.379125	0.471	0.34	2.72e-27	4	NCR3
2.38e-79	0.378949	0.975	0.93	4.96e-75	4	ARPC1B
1.42e-128	0.367988	0.999	0.998	2.96e-124	4	CFL1
3.32e-46	0.356424	0.895	0.784	6.91e-42	4	CXCR3
3.03e-47	0.350156	0.85	0.749	6.31e-43	4	TPM4
8.47e-101	0.341783	0.995	0.984	1.76e-96	4	CLIC1
5.16e-52	0.338999	0.927	0.859	1.07e-47	4	LCP1
5.12e-78	0.321434	0.998	0.984	1.07e-73	4	RAC2
1.45e-53	0.319432	0.91	0.851	3.02e-49	4	WDR1
1.72e-36	0.311854	0.753	0.625	3.58e-32	4	LIME1
9.42e-44	0.309318	0.842	0.753	1.96e-39	4	SIT1
2.29e-93	0.295078	1	0.999	4.76e-89	4	MYL6
3.54e-34	0.292917	0.609	0.466	7.36e-30	4	AGTRAP
1.57e-55	0.290205	0.975	0.931	3.27e-51	4	CAP1
3.19e-91	0.286318	1	0.999	6.64e-87	4	SH3BGRL3
2.37e-38	0.285721	0.912	0.838	4.93e-34	4	CKLF
2.33e-46	0.282407	0.999	0.99	4.86e-42	4	CD52
1.62e-29	0.281114	0.853	0.771	3.38e-25	4	DOK2
3.2e-81	0.277032	0.998	0.996	6.66e-77	4	MYL12A
3.87e-53	0.271172	0.995	0.981	8.06e-49	4	PTPRCAP
1.28e-25	0.269157	0.518	0.39	2.66e-21	4	SIRPG
5.95e-39	0.268301	0.947	0.909	1.24e-34	4	ACTR3
1.74e-34	0.264484	0.89	0.822	3.61e-30	4	ANXA6
2.42e-90	0.263301	1	0.999	5.03e-86	4	TMSB10
2.67e-15	0.258877	0.685	0.592	5.55e-11	4	MT1X
2.27e-23	0.258064	0.581	0.469	4.73e-19	4	MAPKAPK3
6.56e-66	0.257253	0.997	0.989	1.37e-61	4	ARPC2
2.01e-41	0.256514	0.95	0.878	4.18e-37	4	ITGB2
1.65e-24	0.255898	0.706	0.607	3.44e-20	4	CCND2
5.97e-16	0.252867	0.396	0.305	1.24e-11	4	MT1E
6.31e-270	2.60768	0.468	0.118	1.31e-265	5	GNLY
5.74e-54	1.79914	0.183	0.067	1.19e-49	5	GZMB
8.76e-305	1.7643	0.971	0.744	1.82e-300	5	TNFRSF4
0	1.41259	0.991	0.784	0	5	TNFRSF18
0	1.27994	0.993	0.942	0	5	PKM
4.74e-195	1.24815	0.816	0.509	9.86e-191	5	LAIR2
1.53e-263	1.2112	0.521	0.157	3.19e-259	5	TNFRSF9
6.78e-240	1.08699	0.956	0.765	1.41e-235	5	CTLA4
2.78e-222	1.06116	0.962	0.834	5.8e-218	5	BATF
3.07e-184	1.04935	0.882	0.637	6.38e-180	5	CST7
9.79e-244	1.03953	0.979	0.903	2.04e-239	5	PGAM1
2.52e-281	1.03737	1	0.999	5.24e-277	5	GAPDH
7.61e-193	1.00433	0.76	0.411	1.58e-188	5	PHLDA1
5.37e-234	0.92588	0.991	0.943	1.12e-229	5	TPI1
3.64e-49	0.922173	0.746	0.692	7.57e-45	5	CD7
2.72e-210	0.915924	0.996	0.971	5.66e-206	5	ENO1
2.34e-166	0.906208	0.981	0.94	4.87e-162	5	PGK1
3.11e-140	0.863382	0.217	0.044	6.47e-136	5	IL10
6.76e-124	0.863281	0.767	0.491	1.41e-119	5	DUSP4
1.4e-100	0.850636	0.85	0.669	2.91e-96	5	SYNGR2
1.79e-162	0.841974	0.908	0.651	3.73e-158	5	CXCR6
3.72e-148	0.820977	0.983	0.957	7.75e-144	5	LDHA
1.72e-22	0.816873	0.105	0.045	3.59e-18	5	ACTG2
9.15e-180	0.813391	0.928	0.712	1.91e-175	5	IL2RB
5.11e-127	0.794441	0.927	0.783	1.06e-122	5	CALR
1.69e-94	0.783491	0.695	0.45	3.51e-90	5	ICOS
1.17e-190	0.778432	0.982	0.887	2.44e-186	5	CTSC
3.24e-71	0.771124	0.472	0.259	6.75e-67	5	LTA
1.17e-148	0.76786	0.974	0.895	2.43e-144	5	HSP90AB1
1.52e-102	0.762537	0.329	0.119	3.17e-98	5	IL1R2
1.82e-87	0.756186	0.77	0.557	3.8e-83	5	HSPA5
1.88e-92	0.755414	0.871	0.707	3.92e-88	5	GPI
7.95e-124	0.74515	0.892	0.709	1.66e-119	5	HSP90B1
1.94e-161	0.744345	0.929	0.754	4.04e-157	5	SH2D2A
8.19e-68	0.740173	0.903	0.793	1.7e-63	5	LMNA
1.06e-133	0.733766	0.687	0.372	2.2e-129	5	SIRPG
1.53e-54	0.721137	0.863	0.729	3.19e-50	5	TIMP1
1.88e-240	0.720727	0.348	0.068	3.92e-236	5	IL1RN
1.75e-102	0.710704	0.275	0.089	3.65e-98	5	NKG7
3.82e-103	0.697919	0.418	0.185	7.95e-99	5	CCR8
2.53e-175	0.686628	1	0.991	5.27e-171	5	SRGN
6.88e-68	0.682332	0.679	0.455	1.43e-63	5	DDIT4
7.77e-112	0.67867	0.655	0.376	1.62e-107	5	ENTPD1
7.6e-130	0.677299	0.834	0.614	1.58e-125	5	TXNDC17
3.31e-32	0.668059	0.115	0.042	6.88e-28	5	TCN1
2.43e-73	0.667418	0.103	0.019	5.06e-69	5	NR4A1
7.78e-67	0.653402	0.744	0.551	1.62e-62	5	PGM2L1
4.57e-112	0.646976	0.908	0.728	9.51e-108	5	CTSB
4.46e-72	0.644726	0.324	0.139	9.27e-68	5	LAG3
2.16e-133	0.644035	0.895	0.688	4.5e-129	5	DNPH1
3.68e-94	0.642213	0.76	0.513	7.65e-90	5	F5
3.01e-153	0.642166	0.984	0.938	6.26e-149	5	SPOCK2
2.43e-119	0.631785	0.565	0.264	5.06e-115	5	ID2
1.23e-107	0.624529	0.99	0.964	2.56e-103	5	ALDOA
6.64e-210	0.619446	0.397	0.101	1.38e-205	5	SERPINE2
5.86e-107	0.61359	0.795	0.558	1.22e-102	5	APOBEC3C
8.49e-93	0.597913	0.323	0.123	1.77e-88	5	PTP4A3
1.32e-138	0.597081	0.344	0.109	2.76e-134	5	ZBTB32
3.52e-87	0.594851	0.831	0.629	7.32e-83	5	APOBEC3G
1.09e-94	0.592973	0.837	0.635	2.27e-90	5	PDIA6
2.29e-80	0.586802	0.837	0.628	4.77e-76	5	AC017002.1
8.65e-29	0.584591	0.238	0.128	1.8e-24	5	DUSP2
1.81e-91	0.579995	0.601	0.326	3.76e-87	5	LAYN
1.13e-90	0.57436	0.842	0.632	2.35e-86	5	CD82
1.56e-117	0.574036	0.756	0.438	3.24e-113	5	NDFIP2
1.58e-70	0.573524	0.627	0.41	3.3e-66	5	TRAF1
4.93e-77	0.573307	0.8	0.574	1.03e-72	5	TBC1D4
6.64e-120	0.572421	0.65	0.342	1.38e-115	5	IGFLR1
1.91e-98	0.569871	0.89	0.707	3.97e-94	5	CD4
8.63e-78	0.568596	0.932	0.822	1.8e-73	5	TNFRSF1B
1.26e-136	0.568226	0.272	0.069	2.62e-132	5	ZBED2
2.32e-68	0.567493	0.805	0.631	4.83e-64	5	TYMP
8.29e-110	0.565587	0.741	0.456	1.73e-105	5	NAMPT
1.02e-94	0.565226	0.844	0.618	2.13e-90	5	CD63
5.12e-138	0.563757	0.994	0.968	1.07e-133	5	IL2RG
1.42e-57	0.561577	0.934	0.833	2.95e-53	5	MT2A
6.46e-76	0.551883	0.804	0.598	1.34e-71	5	CCND2
1.29e-90	0.551415	0.976	0.918	2.68e-86	5	HCST
5.12e-115	0.543734	0.409	0.162	1.07e-110	5	CCR1
1.13e-64	0.542829	0.502	0.283	2.35e-60	5	CCL5
1.12e-169	0.537534	0.388	0.114	2.34e-165	5	VDR
7.56e-63	0.530865	0.779	0.6	1.57e-58	5	SLC3A2
1.03e-107	0.529643	0.384	0.153	2.15e-103	5	SLC27A2
5.15e-26	0.522844	0.271	0.159	1.07e-21	5	CTSW
1.17e-57	0.514216	0.748	0.537	2.43e-53	5	CREM
1.17e-47	0.513761	0.886	0.78	2.44e-43	5	ZFP36L1
4.47e-159	0.512326	0.253	0.053	9.3e-155	5	AC145110.1
1.44e-75	0.512191	0.992	0.984	3e-71	5	MIF
2.85e-71	0.511622	0.799	0.594	5.93e-67	5	PTPN7
2.39e-81	0.508829	0.777	0.547	4.97e-77	5	HSPB1
1.87e-60	0.508756	0.692	0.481	3.9e-56	5	PRF1
4.48e-141	0.505284	0.441	0.161	9.33e-137	5	HAVCR2
3.11e-84	0.504225	0.976	0.848	6.47e-80	5	TIGIT
9.53e-72	0.485253	0.95	0.878	1.98e-67	5	CD27
6.04e-72	0.485167	0.365	0.163	1.26e-67	5	TNIP3
5.66e-58	0.480298	0.92	0.838	1.18e-53	5	C9orf16
6.05e-49	0.478321	0.939	0.851	1.26e-44	5	LGALS1
1.64e-34	0.472106	0.739	0.602	3.4e-30	5	ACP5
1.83e-96	0.467988	0.959	0.864	3.81e-92	5	NDUFV2
1.32e-33	0.467958	0.354	0.212	2.74e-29	5	FABP5
6.36e-89	0.466951	0.991	0.959	1.32e-84	5	CD2
5.97e-69	0.466318	0.726	0.503	1.24e-64	5	RANBP1
1.94e-95	0.465769	0.374	0.151	4.04e-91	5	SDC4
9.99e-77	0.463343	0.892	0.752	2.08e-72	5	PRDX5
1.23e-165	0.456495	1	0.999	2.56e-161	5	MYL6
1.91e-60	0.456412	0.886	0.741	3.97e-56	5	CACYBP
3.21e-46	0.452189	0.929	0.838	6.69e-42	5	CKLF
6.37e-75	0.450277	0.804	0.608	1.33e-70	5	HM13
1.08e-91	0.448968	0.546	0.283	2.24e-87	5	KCNN4
1.29e-72	0.441262	0.442	0.221	2.69e-68	5	CSF1
4.7e-49	0.437227	0.73	0.547	9.79e-45	5	RPL22L1
1.63e-97	0.436501	0.978	0.885	3.39e-93	5	FKBP1A
1.35e-71	0.433008	0.391	0.185	2.81e-67	5	CDKN1A
4.37e-25	0.430035	0.577	0.444	9.09e-21	5	HLA-DQA1
6.04e-87	0.429561	0.395	0.173	1.26e-82	5	UBASH3B
1.48e-63	0.427534	0.957	0.88	3.08e-59	5	ITGB2
2.66e-63	0.425658	0.781	0.544	5.55e-59	5	PTTG1
2.12e-47	0.423033	0.536	0.336	4.41e-43	5	NCR3
1.13e-30	0.420673	0.335	0.203	2.36e-26	5	MIR155HG
1.63e-51	0.419411	0.667	0.467	3.4e-47	5	TUBA1C
2.59e-101	0.419097	0.19	0.045	5.39e-97	5	TSPAN13
2.52e-66	0.416399	0.837	0.625	5.25e-62	5	CD58
6.58e-107	0.415194	0.323	0.112	1.37e-102	5	MZB1
1.09e-14	0.413891	0.314	0.223	2.27e-10	5	TNF
9.78e-73	0.412452	0.465	0.24	2.04e-68	5	PDCD1
9.2e-109	0.409462	0.212	0.052	1.91e-104	5	ARG2
1.41e-58	0.405285	0.356	0.171	2.94e-54	5	PHLDA2
3.16e-49	0.402084	0.929	0.846	6.57e-45	5	CARD16
5.88e-71	0.400579	0.473	0.246	1.22e-66	5	GADD45A
9.13e-153	0.397642	0.247	0.053	1.9e-148	5	TNFRSF8
2.46e-80	0.396979	0.992	0.979	5.12e-76	5	CD3D
1.5e-16	0.393851	0.473	0.362	3.12e-12	5	ID3
2.81e-52	0.393842	0.871	0.724	5.84e-48	5	MRPS6
6.62e-54	0.390276	0.565	0.348	1.38e-49	5	IL12RB2
8.53e-88	0.390051	1	1	1.78e-83	5	ACTB
1.72e-92	0.386923	0.377	0.155	3.58e-88	5	PRKAR1B
8.75e-25	0.384626	0.867	0.809	1.82e-20	5	IL2RA
2.25e-59	0.384545	0.825	0.643	4.69e-55	5	TMED10
7.34e-60	0.384504	0.864	0.703	1.53e-55	5	VDAC1
3.88e-81	0.384142	0.999	0.997	8.08e-77	5	S100A4
4.82e-47	0.380957	0.622	0.428	1e-42	5	CBLB
3.86e-55	0.37776	0.733	0.512	8.03e-51	5	MAF
2.64e-46	0.377257	0.52	0.327	5.49e-42	5	DYNC1I2
3.51e-35	0.376943	0.91	0.805	7.31e-31	5	YWHAQ
2.43e-29	0.376895	0.455	0.307	5.07e-25	5	NINJ1
8.9e-50	0.3755	0.59	0.387	1.85e-45	5	CTNNB1
5.75e-53	0.373383	0.409	0.226	1.2e-48	5	CRADD
8.01e-81	0.373081	0.301	0.117	1.67e-76	5	SLCO4A1
4.25e-59	0.370036	0.87	0.769	8.85e-55	5	ATP5G3
1.35e-51	0.368991	0.837	0.687	2.81e-47	5	BZW1
5.82e-51	0.362878	0.706	0.493	1.21e-46	5	MFSD10
6.95e-52	0.359565	0.592	0.373	1.45e-47	5	CCR5
1.65e-49	0.357947	0.812	0.637	3.44e-45	5	SURF4
2.61e-33	0.355287	0.79	0.652	5.42e-29	5	CYCS
1.36e-39	0.354769	0.8	0.648	2.83e-35	5	HSPE1
1.04e-26	0.354252	0.113	0.045	2.17e-22	5	GZMH
2.58e-09	0.353379	0.614	0.527	5.38e-05	5	NFKBIA
1.05e-23	0.351401	0.758	0.65	2.19e-19	5	IFITM3
8.68e-41	0.350434	0.86	0.728	1.81e-36	5	PDIA3
4.67e-55	0.350412	0.509	0.3	9.73e-51	5	ERI1
9.11e-44	0.349593	0.621	0.434	1.9e-39	5	C19orf10
6.1e-43	0.348295	0.575	0.378	1.27e-38	5	NINJ2
5.75e-54	0.346983	0.892	0.736	1.2e-49	5	ROMO1
1.05e-44	0.345333	0.648	0.445	2.18e-40	5	PSMD1
3.69e-53	0.344119	0.641	0.423	7.67e-49	5	PSMD14
3.76e-56	0.342565	0.962	0.902	7.83e-52	5	PARK7
5.01e-45	0.341318	0.619	0.418	1.04e-40	5	ATP5G1
6.4e-47	0.340818	0.656	0.447	1.33e-42	5	COX20
3.94e-57	0.340065	0.945	0.866	8.2e-53	5	SPCS1
2.45e-30	0.339872	0.654	0.488	5.11e-26	5	TNFAIP3
6.56e-36	0.337669	0.668	0.486	1.37e-31	5	PRDM1
2.98e-41	0.335252	0.511	0.33	6.21e-37	5	MANF
3.89e-39	0.334378	0.789	0.623	8.09e-35	5	CD28
6.72e-36	0.332904	0.641	0.465	1.4e-31	5	SDF4
7.19e-60	0.331861	0.241	0.096	1.5e-55	5	PRKCDBP
5.05e-151	0.331592	0.142	0.015	1.05e-146	5	TMPRSS6
1.54e-41	0.330512	0.691	0.503	3.21e-37	5	STIP1
6.25e-133	0.328907	0.169	0.027	1.3e-128	5	NTRK1
4.52e-33	0.328851	0.483	0.324	9.4e-29	5	SDF2L1
2.35e-33	0.328713	0.534	0.365	4.88e-29	5	APLP2
1.78e-56	0.327609	0.386	0.198	3.7e-52	5	MICAL2
2.09e-46	0.32575	0.503	0.31	4.35e-42	5	CD151
1.92e-36	0.324604	0.416	0.259	4.01e-32	5	GNA15
9.67e-57	0.324578	0.137	0.039	2.01e-52	5	RCAN2
1.32e-39	0.324109	0.808	0.645	2.76e-35	5	MRPL52
1.23e-53	0.323687	1	0.999	2.56e-49	5	IL32
6.64e-112	0.323461	0.168	0.032	1.38e-107	5	C14orf182
8.22e-37	0.323366	0.907	0.786	1.71e-32	5	CXCR3
1.18e-55	0.322229	0.978	0.941	2.45e-51	5	PPIB
5.97e-46	0.322001	0.545	0.337	1.24e-41	5	FBLN7
7.73e-35	0.321605	0.544	0.363	1.61e-30	5	PELI1
3.93e-24	0.318272	0.611	0.47	8.18e-20	5	SMS
6.59e-36	0.317781	0.496	0.321	1.37e-31	5	ATP1B1
4.01e-28	0.31647	0.485	0.332	8.34e-24	5	SERPINB9
5.39e-20	0.316398	0.862	0.767	1.12e-15	5	CORO1B
1.4e-19	0.313481	0.613	0.498	2.92e-15	5	GZMM
1.9e-29	0.313476	0.628	0.468	3.96e-25	5	AGTRAP
4.83e-103	0.313175	0.236	0.066	1e-98	5	FAIM2
5.5e-34	0.312635	0.438	0.278	1.15e-29	5	IL21R
1.42e-35	0.311854	0.609	0.43	2.95e-31	5	POU2F2
1.34e-56	0.311592	0.976	0.905	2.79e-52	5	GNG5
2.84e-65	0.308526	0.354	0.164	5.91e-61	5	PDLIM7
2.25e-36	0.305397	0.755	0.586	4.69e-32	5	GSTO1
3.73e-45	0.305004	0.915	0.822	7.77e-41	5	SEC61G
2.42e-43	0.304492	0.343	0.183	5.04e-39	5	EMP1
2.25e-47	0.304415	0.473	0.28	4.69e-43	5	TM2D3
1.37e-29	0.3037	0.454	0.301	2.85e-25	5	MT1E
2.03e-36	0.302288	0.974	0.93	4.22e-32	5	IFITM2
5.3e-40	0.301656	0.856	0.71	1.1e-35	5	TMED9
2.53e-31	0.300613	0.736	0.581	5.27e-27	5	SAMSN1
5.24e-32	0.300022	0.656	0.483	1.09e-27	5	ATP1B3
6.06e-23	0.298982	0.843	0.758	1.26e-18	5	TMEM173
4.25e-37	0.296428	0.649	0.457	8.84e-33	5	ATOX1
1.8e-31	0.295333	0.676	0.513	3.74e-27	5	PTPN1
6.84e-16	0.294987	0.697	0.581	1.42e-11	5	CD97
2.31e-15	0.29474	0.123	0.065	4.81e-11	5	NFKBID
1.4e-26	0.294603	0.736	0.579	2.91e-22	5	P4HB
3.21e-21	0.293837	0.741	0.629	6.68e-17	5	CTSA
3.26e-36	0.293117	0.318	0.177	6.79e-32	5	NEDD9
1.09e-69	0.292765	1	1	2.26e-65	5	PFN1
4.24e-19	0.292543	0.432	0.311	8.84e-15	5	INSIG1
3.41e-26	0.292324	0.519	0.367	7.09e-22	5	BCL2L1
6.15e-33	0.291594	0.725	0.556	1.28e-28	5	C11orf31
5.42e-39	0.290173	0.399	0.239	1.13e-34	5	CREB3L2
1.21e-47	0.289406	0.38	0.206	2.51e-43	5	MTFP1
2.3e-28	0.286583	0.681	0.516	4.78e-24	5	CD96
3.14e-55	0.286228	0.999	0.984	6.53e-51	5	CLIC1
4.7e-44	0.285883	0.964	0.938	9.79e-40	5	PRDX1
2.78e-30	0.285149	0.691	0.523	5.79e-26	5	AKIRIN2
5.5e-58	0.284852	0.172	0.057	1.15e-53	5	CD68
1.47e-35	0.28472	0.449	0.281	3.07e-31	5	TRMT6
1.41e-39	0.284134	0.248	0.119	2.95e-35	5	CD9
4.06e-28	0.283151	0.372	0.235	8.44e-24	5	TFRC
4.56e-25	0.282017	0.79	0.672	9.48e-21	5	STAT3
6.07e-14	0.280637	0.751	0.672	1.26e-09	5	GPX1
7.33e-29	0.280109	0.794	0.638	1.52e-24	5	CDK2AP2
4.76e-34	0.279859	0.614	0.435	9.91e-30	5	PRDX4
2.12e-20	0.27927	0.684	0.553	4.41e-16	5	RBPJ
9.91e-46	0.279069	0.954	0.889	2.06e-41	5	PSMB1
1.52e-68	0.278198	0.18	0.054	3.15e-64	5	HMOX1
1.75e-34	0.277821	0.749	0.576	3.64e-30	5	BANF1
6.81e-44	0.277591	0.974	0.934	1.42e-39	5	PSMA7
5.7e-22	0.277035	0.529	0.396	1.19e-17	5	PTPN6
6.11e-40	0.275647	0.466	0.286	1.27e-35	5	FKBP2
2.91e-26	0.274425	0.885	0.766	6.06e-22	5	STK17B
4.49e-20	0.274304	0.626	0.482	9.34e-16	5	ANKRD10
1.52e-26	0.274077	0.686	0.539	3.16e-22	5	LMAN1
1.62e-28	0.274055	0.774	0.624	3.38e-24	5	LAPTM4A
3.56e-64	0.272792	0.25	0.096	7.4e-60	5	IZUMO4
2.61e-41	0.272613	0.925	0.827	5.44e-37	5	PSMD8
1e-20	0.272344	0.909	0.84	2.09e-16	5	CYTIP
9.48e-43	0.272102	0.331	0.177	1.97e-38	5	MBOAT7
3.95e-39	0.271724	0.979	0.955	8.21e-35	5	HSP90AA1
1.96e-46	0.271702	0.988	0.957	4.09e-42	5	TMBIM6
5.33e-13	0.270997	0.696	0.606	1.11e-08	5	BIRC3
1.01e-29	0.270544	0.869	0.75	2.1e-25	5	TPM4
1.34e-32	0.270104	0.434	0.279	2.78e-28	5	CISD3
7.2e-28	0.269852	0.789	0.649	1.5e-23	5	MEAF6
2.82e-45	0.26889	0.29	0.142	5.87e-41	5	GCNT1
2.09e-81	0.268502	0.16	0.039	4.35e-77	5	EBI3
1.82e-33	0.2685	0.281	0.153	3.79e-29	5	SLC7A5
6.3e-34	0.267746	0.457	0.294	1.31e-29	5	SLC16A3
5.44e-32	0.264392	0.89	0.776	1.13e-27	5	VCP
6.6e-29	0.26369	0.774	0.628	1.37e-24	5	NUDT5
8.97e-38	0.263587	0.448	0.274	1.87e-33	5	CTNNA1
1.54e-20	0.262206	0.668	0.54	3.21e-16	5	CLEC2D
2.55e-48	0.262149	0.359	0.187	5.32e-44	5	FUOM
5.61e-36	0.261519	0.317	0.177	1.17e-31	5	P4HA1
2.96e-42	0.260288	0.279	0.138	6.15e-38	5	FURIN
7.13e-57	0.259816	0.181	0.062	1.48e-52	5	GEM
4.99e-38	0.258838	0.423	0.254	1.04e-33	5	NPTN
1.42e-36	0.258305	0.943	0.857	2.95e-32	5	PSMB3
8.2e-20	0.257246	0.853	0.755	1.71e-15	5	EIF5A
4.61e-15	0.256829	0.197	0.122	9.6e-11	5	NGFRAP1
3.08e-29	0.25643	0.649	0.478	6.41e-25	5	PHB
4.58e-25	0.254933	0.597	0.439	9.54e-21	5	PFKP
5.77e-34	0.25445	0.964	0.911	1.2e-29	5	SSR4
1.79e-26	0.253783	0.535	0.377	3.73e-22	5	VMA21
1.38e-25	0.253717	0.842	0.722	2.87e-21	5	MVP
2.62e-39	0.253568	0.989	0.971	5.46e-35	5	TPM3
1.66e-29	0.253126	0.475	0.317	3.45e-25	5	HDAC7
8.38e-71	0.252675	0.198	0.062	1.75e-66	5	AGPAT9
7.27e-37	0.250787	0.459	0.284	1.51e-32	5	PAM
3.64e-26	0.250356	0.535	0.376	7.58e-22	5	PDIA4
2.8e-84	1.22319	0.541	0.297	5.84e-80	6	MAGEH1
1.26e-197	1.141	0.988	0.852	2.62e-193	6	TIGIT
1.85e-60	0.861711	0.885	0.81	3.85e-56	6	IL2RA
3.23e-52	0.847515	0.807	0.689	6.72e-48	6	CD7
4.49e-72	0.811011	0.921	0.828	9.34e-68	6	SAT1
4.03e-47	0.763778	0.297	0.131	8.38e-43	6	IL1R2
1.3e-35	0.744536	0.738	0.645	2.7e-31	6	AC017002.1
3.14e-110	0.72916	0.957	0.847	6.54e-106	6	CARD16
4.52e-54	0.710728	0.878	0.791	9.4e-50	6	CMTM6
4.56e-60	0.655939	0.602	0.369	9.5e-56	6	ADTRP
6.65e-48	0.613751	0.754	0.607	1.38e-43	6	ACP5
6.46e-76	0.595887	0.981	0.889	1.35e-71	6	FOXP3
3.54e-36	0.579067	0.662	0.492	7.37e-32	6	RGS1
6.81e-60	0.5746	0.931	0.842	1.42e-55	6	BATF
2.71e-58	0.569654	0.571	0.341	5.64e-54	6	LAYN
1.39e-31	0.556837	0.718	0.626	2.9e-27	6	HPRT1
2.23e-27	0.533453	0.496	0.354	4.63e-23	6	ZC2HC1A
5.28e-15	0.497146	0.616	0.53	1.1e-10	6	HPGD
4.1e-28	0.491956	0.65	0.531	8.53e-24	6	ARID5A
4.07e-37	0.487672	0.337	0.177	8.47e-33	6	ICA1
7.53e-39	0.466698	0.757	0.608	1.57e-34	6	HTATIP2
7.43e-34	0.465887	0.659	0.517	1.55e-29	6	SH2D1A
3.31e-31	0.465402	0.924	0.857	6.9e-27	6	BTG1
2.62e-34	0.464296	0.92	0.872	5.45e-30	6	GLRX
3.82e-36	0.462727	0.75	0.588	7.95e-32	6	TBC1D4
1.97e-31	0.462589	0.418	0.266	4.1e-27	6	SLC16A1
1.8e-40	0.462455	0.853	0.756	3.75e-36	6	UGP2
1.42e-50	0.455875	0.957	0.932	2.96e-46	6	CD247
6.54e-35	0.451861	0.624	0.465	1.36e-30	6	CMTM7
5.21e-10	0.450226	0.173	0.109	1.08e-05	6	LGMN
2.87e-35	0.437053	0.891	0.82	5.98e-31	6	GBP2
4.45e-27	0.428562	0.714	0.613	9.27e-23	6	ANTXR2
3.33e-24	0.427135	0.831	0.739	6.93e-20	6	CXCR4
4.64e-29	0.416289	0.715	0.6	9.65e-25	6	RHBDD2
1.86e-32	0.412638	0.843	0.75	3.86e-28	6	CACYBP
6.16e-39	0.411156	0.809	0.697	1.28e-34	6	REXO2
4.3e-20	0.409888	0.409	0.287	8.95e-16	6	IL21R
7.63e-37	0.402175	0.884	0.779	1.59e-32	6	CTLA4
1.19e-45	0.393193	0.968	0.879	2.47e-41	6	CD27
1.08e-21	0.392322	0.638	0.521	2.25e-17	6	CLDND1
1.15e-25	0.390088	0.754	0.67	2.39e-21	6	TPP1
0.000124038	0.374103	0.186	0.142	1	6	ATP5F1E
5.59e-29	0.373795	0.591	0.443	1.16e-24	6	AKIP1
1.9e-12	0.371364	0.637	0.569	3.96e-08	6	PGM2L1
3.7e-33	0.35924	0.863	0.813	7.7e-29	6	PAIP2
5.13e-22	0.357615	0.502	0.375	1.07e-17	6	APLP2
4.81e-33	0.355857	0.932	0.865	1e-28	6	GBP5
4.11e-49	0.354569	1	1	8.55e-45	6	HLA-A
6.8e-18	0.349107	0.457	0.335	1.42e-13	6	IKZF4
1.46e-20	0.346994	0.62	0.505	3.03e-16	6	BTG3
4.69e-20	0.34066	0.623	0.524	9.76e-16	6	PTPN1
0.000159401	0.33724	0.186	0.142	1	6	RACK1
1.57e-05	0.335913	0.141	0.1	0.326482	6	LINC01943
3.34e-19	0.33383	0.575	0.463	6.96e-15	6	GCHFR
5.42e-10	0.333107	0.674	0.655	1.13e-05	6	LINC00152
2.19e-25	0.327978	0.83	0.765	4.57e-21	6	UBE2B
2.85e-28	0.327574	0.936	0.886	5.94e-24	6	PBXIP1
3.03e-22	0.327507	0.753	0.665	6.31e-18	6	NOP58
1.18e-11	0.326574	0.688	0.657	2.45e-07	6	MIR4435-1HG
1.2e-06	0.325031	0.118	0.076	0.0249533	6	AC017002.3
4.77e-05	0.322301	0.172	0.128	0.992926	6	FYB1
4.89e-23	0.320806	0.91	0.882	1.02e-18	6	DYNLRB1
7.39e-36	0.315526	0.999	0.991	1.54e-31	6	SRGN
1.4e-09	0.313135	0.401	0.312	2.91e-05	6	IL7R
2.77e-18	0.312582	0.678	0.57	5.76e-14	6	IKZF2
9e-16	0.312464	0.698	0.637	1.87e-11	6	LAPTM4A
3.38e-18	0.309765	0.637	0.551	7.04e-14	6	SNX5
8.71e-16	0.309233	0.36	0.252	1.81e-11	6	ACTA2
3.57e-21	0.308672	0.971	0.952	7.43e-17	6	UCP2
5.42e-20	0.308227	0.799	0.671	1.13e-15	6	CXCR6
2.31e-24	0.30745	0.86	0.808	4.81e-20	6	SQSTM1
3.33e-06	0.304323	0.173	0.122	0.0692911	6	FCMR
4.69e-24	0.304147	0.323	0.193	9.76e-20	6	GLCCI1
3.52e-18	0.303698	0.849	0.793	7.33e-14	6	IFI6
4.36e-13	0.303279	0.266	0.177	9.07e-09	6	SATB1
6.02e-17	0.303186	0.882	0.843	1.25e-12	6	PIM2
1.19e-20	0.301861	0.32	0.196	2.47e-16	6	FAAH2
2.51e-16	0.300947	0.359	0.249	5.22e-12	6	CREB3L2
4.73e-11	0.300564	0.386	0.303	9.85e-07	6	CRTAP
3.02e-11	0.298646	0.545	0.479	6.28e-07	6	SPATS2L
4.25e-19	0.293669	0.445	0.314	8.84e-15	6	HERC5
1.51e-05	0.290931	0.156	0.11	0.314348	6	MIR4435-2HG
7.17e-05	0.289832	0.182	0.137	1	6	ATP5MC2
4.8e-30	0.287247	0.986	0.971	1e-25	6	SOD1
5.38e-10	0.285096	0.134	0.076	1.12e-05	6	PMCH
7.63e-12	0.28337	0.314	0.227	1.59e-07	6	HSDL2
8.49e-19	0.282112	0.777	0.71	1.77e-14	6	WSB1
6.24e-35	0.282059	0.986	0.973	1.3e-30	6	UQCRB
7.21e-22	0.281701	0.878	0.824	1.5e-17	6	HLA-F
1.57e-17	0.28062	0.829	0.789	3.28e-13	6	RAD21
2.86e-17	0.280511	0.812	0.76	5.96e-13	6	HSPA1A
2.05e-19	0.279072	0.295	0.178	4.27e-15	6	TNIP3
1.28e-14	0.276608	0.681	0.612	2.67e-10	6	CLNS1A
2.19e-24	0.274699	0.961	0.948	4.56e-20	6	ITM2B
2.2e-21	0.271786	0.883	0.846	4.57e-17	6	MAT2B
1.56e-12	0.267921	0.643	0.565	3.25e-08	6	SLA
5.65e-14	0.26658	0.491	0.397	1.18e-09	6	STARD7
1.61e-17	0.266231	0.832	0.787	3.35e-13	6	TCEA1
7.98e-15	0.265991	0.566	0.464	1.66e-10	6	ETV7
8.33e-10	0.265122	0.377	0.301	1.73e-05	6	ZFAND5
7.38e-15	0.263852	0.544	0.439	1.54e-10	6	P2RY10
2.99e-11	0.260816	0.627	0.556	6.23e-07	6	CREM
0.00018402	0.260364	0.185	0.141	1	6	SARAF
2.08e-17	0.260016	0.823	0.756	4.34e-13	6	SCAND1
2.12e-18	0.259334	0.871	0.829	4.42e-14	6	PSAP
4.86e-14	0.259042	0.794	0.75	1.01e-09	6	USP15
1.59e-17	0.255739	0.355	0.236	3.32e-13	6	TMEM140
4.29e-33	0.255413	0.998	0.996	8.92e-29	6	OAZ1
3.71e-16	0.254463	0.261	0.159	7.73e-12	6	TGIF1
1.11e-07	0.253818	0.779	0.763	0.00230498	6	TPR
2.43e-18	0.253695	0.423	0.298	5.06e-14	6	DUSP16
1.79e-11	0.250823	0.44	0.352	3.72e-07	6	TRPC4AP
1.08e-137	1.52346	0.81	0.543	2.26e-133	7	MYADM
1.49e-119	1.37757	0.916	0.799	3.1e-115	7	LMNA
1.04e-85	1.377	0.798	0.626	2.15e-81	7	ANXA1
1.5e-79	1.09323	0.673	0.395	3.12e-75	7	CRIP2
1.02e-37	1.02722	0.688	0.566	2.13e-33	7	PGM2L1
2.23e-91	0.987264	0.976	0.923	4.64e-87	7	TSC22D3
2.54e-77	0.95854	0.983	0.945	5.29e-73	7	KLF6
8.95e-52	0.936906	0.722	0.587	1.86e-47	7	CD97
4.51e-46	0.894254	0.643	0.467	9.39e-42	7	PPP1R15A
8.75e-107	0.882469	0.989	0.985	1.82e-102	7	TAGLN2
1.57e-73	0.875789	0.953	0.933	3.27e-69	7	AHNAK
8.58e-109	0.845955	0.992	0.998	1.79e-104	7	S100A10
5.28e-20	0.811094	0.418	0.294	1.1e-15	7	HSPH1
2.27e-07	0.789393	0.748	0.765	0.00473402	7	HSPA1A
6.86e-58	0.778803	0.857	0.77	1.43e-53	7	TUBA1A
4.77e-48	0.771229	0.784	0.632	9.92e-44	7	ATP2B1
1.47e-71	0.759708	0.963	0.942	3.06e-67	7	EZR
4.16e-09	0.746182	0.237	0.164	8.66e-05	7	HSPA1B
5.81e-13	0.736744	0.285	0.191	1.21e-08	7	PIM3
3.32e-30	0.726928	0.657	0.552	6.92e-26	7	RAB11FIP1
0.000409238	0.720723	0.568	0.574	1	7	HSPB1
3.65e-25	0.71618	0.494	0.367	7.6e-21	7	ATF4
3.78e-25	0.707654	0.821	0.812	7.87e-21	7	SQSTM1
2.85e-55	0.677068	0.402	0.188	5.94e-51	7	EMP1
4.7e-33	0.641894	0.501	0.339	9.79e-29	7	C16orf80
1.35e-07	0.640719	0.265	0.201	0.00281528	7	NFKB2
0.000159776	0.622882	0.629	0.622	1	7	DNAJB1
1.77e-26	0.617566	0.823	0.741	3.68e-22	7	CXCR4
8.31e-28	0.617016	0.662	0.557	1.73e-23	7	IVNS1ABP
9.1e-19	0.608099	0.88	0.84	1.89e-14	7	NEAT1
1.86e-43	0.605325	0.918	0.845	3.87e-39	7	CRIP1
1.39e-06	0.587444	0.564	0.537	0.02902	7	JUN
7.62e-07	0.586471	0.575	0.535	0.0158602	7	NFKBIA
0.00245161	0.584023	0.952	0.958	1	7	HSP90AA1
9.49e-26	0.583243	0.705	0.603	1.97e-21	7	RHBDD2
2.83e-07	0.583189	0.906	0.904	0.00590149	7	HSP90AB1
8.16e-14	0.562657	0.533	0.446	1.7e-09	7	PHLDA1
2.99e-35	0.561687	0.953	0.943	6.23e-31	7	TXN
3.06e-12	0.548436	0.669	0.628	6.37e-08	7	DNAJA1
2.63e-15	0.542677	0.602	0.516	5.48e-11	7	GPR183
4.28e-46	0.516726	0.94	0.887	8.91e-42	7	PBXIP1
5.04e-47	0.515362	0.978	0.957	1.05e-42	7	CD44
0.000740757	0.509263	0.506	0.48	1	7	PNRC1
1.42e-22	0.505297	0.726	0.64	2.96e-18	7	G3BP2
1.07e-14	0.501139	0.727	0.668	2.23e-10	7	NOP58
1.79e-27	0.489713	0.766	0.713	3.73e-23	7	IDS
6.9e-22	0.489247	0.776	0.73	1.44e-17	7	EIF5
5.55e-08	0.488858	0.548	0.504	0.00115438	7	TNFAIP3
2.1e-30	0.485612	0.993	0.992	4.36e-26	7	UBC
1.08e-28	0.478968	0.866	0.822	2.25e-24	7	LRRFIP1
1.63e-24	0.478586	0.428	0.288	3.39e-20	7	CRY1
1.81e-18	0.47807	0.306	0.196	3.78e-14	7	ANKRD28
6.03e-25	0.476229	0.812	0.77	1.26e-20	7	TRAM1
1.47e-18	0.468472	0.727	0.658	3.06e-14	7	ITK
6.94e-28	0.467168	0.403	0.254	1.45e-23	7	MED25
1.84e-16	0.464633	0.302	0.197	3.84e-12	7	LDLR
5.49e-22	0.462097	0.834	0.766	1.14e-17	7	ZFP36
4.77e-08	0.461442	0.442	0.369	0.000991986	7	FOS
2.72e-13	0.459922	0.424	0.334	5.66e-09	7	SNHG12
1.53e-13	0.458143	0.699	0.678	3.19e-09	7	FAS
5.81e-24	0.452179	0.553	0.431	1.21e-19	7	TMEM43
3.6e-20	0.445335	0.479	0.356	7.49e-16	7	GLUD1
2.58e-06	0.44434	0.337	0.284	0.0536084	7	PMAIP1
2.95e-23	0.437998	0.784	0.711	6.14e-19	7	WSB1
2.27e-22	0.433732	0.812	0.768	4.72e-18	7	UBE2B
2.7e-21	0.429547	0.424	0.293	5.62e-17	7	TRMT6
4.5e-07	0.428992	0.76	0.757	0.0093637	7	CACYBP
1.23e-16	0.428186	0.655	0.582	2.56e-12	7	TAF1D
7.15e-26	0.426057	0.227	0.107	1.49e-21	7	RHOB
2.48e-20	0.42411	0.378	0.249	5.16e-16	7	SLC35E3
3.14e-14	0.42174	0.53	0.454	6.53e-10	7	AMD1
0.00329694	0.416828	0.478	0.468	1	7	GADD45B
6.24e-14	0.41272	0.374	0.269	1.3e-09	7	RGCC
2.21e-13	0.411925	0.861	0.848	4.6e-09	7	BATF
8.77e-18	0.409736	0.374	0.258	1.83e-13	7	NEU1
5.63e-21	0.409534	0.975	0.994	1.17e-16	7	VIM
4.56e-16	0.407669	0.753	0.711	9.49e-12	7	BRD2
5.59e-13	0.407494	0.33	0.236	1.16e-08	7	SNHG15
4.82e-07	0.404573	0.137	0.086	0.010031	7	RELB
2.82e-11	0.404169	0.425	0.336	5.86e-07	7	ATP1B1
1.85e-14	0.403363	0.608	0.527	3.84e-10	7	PTPN1
2.7e-19	0.400735	0.758	0.7	5.63e-15	7	CAPZA2
6.87e-14	0.400634	0.409	0.303	1.43e-09	7	AHR
4.6e-15	0.397146	0.461	0.355	9.57e-11	7	LDLRAD4
2.93e-11	0.395732	0.632	0.567	6.09e-07	7	UPP1
2.13e-21	0.392837	0.695	0.595	4.43e-17	7	CYTH1
8.52e-08	0.392489	0.331	0.263	0.00177406	7	ZNF267
2.73e-11	0.392283	0.571	0.51	5.69e-07	7	BTG3
2.2e-14	0.392008	0.634	0.561	4.58e-10	7	ZNF292
4.12e-16	0.391107	0.499	0.4	8.59e-12	7	NAA50
7.63e-18	0.389916	0.661	0.571	1.59e-13	7	TUBB4B
4.95e-13	0.38707	0.605	0.554	1.03e-08	7	YPEL5
1.9e-13	0.386797	0.532	0.437	3.95e-09	7	TAGAP
1.43e-11	0.38622	0.463	0.379	2.98e-07	7	PELI1
2.33e-22	0.383908	0.996	0.997	4.86e-18	7	OAZ1
7.32e-14	0.382236	0.832	0.798	1.52e-09	7	JUNB
7.4e-28	0.381909	0.281	0.142	1.54e-23	7	AGPAT4
1.27e-08	0.379392	0.652	0.614	0.000264149	7	BIRC3
5.67e-23	0.377924	0.295	0.167	1.18e-18	7	DENND4A
3.67e-19	0.374793	0.395	0.27	7.65e-15	7	CREBRF
1.03e-15	0.373402	0.953	0.943	2.15e-11	7	UBB
2.64e-11	0.369959	0.609	0.543	5.5e-07	7	RSRC2
2.24e-07	0.368934	0.762	0.727	0.0046697	7	GPX4
5.25e-09	0.367892	0.281	0.209	0.000109314	7	DUSP10
1.04e-34	0.366259	0.986	0.987	2.17e-30	7	EMP3
8.06e-18	0.366216	0.853	0.84	1.68e-13	7	ANKRD12
6.39e-07	0.363181	0.568	0.547	0.0132926	7	TANK
7.68e-10	0.362264	0.454	0.391	1.6e-05	7	EIF3J
7.67e-16	0.361789	0.805	0.743	1.6e-11	7	SRSF2
1.15e-12	0.361334	0.785	0.738	2.4e-08	7	ARID5B
2.29e-10	0.361264	0.629	0.584	4.76e-06	7	DNAJB6
2.37e-14	0.360492	0.341	0.242	4.94e-10	7	IFRD1
7.43e-09	0.360358	0.848	0.848	0.000154647	7	CYTIP
2.69e-19	0.357779	0.24	0.132	5.59e-15	7	CCDC41
1.53e-13	0.357356	0.439	0.348	3.18e-09	7	LRRFIP2
6.02e-12	0.356114	0.528	0.445	1.25e-07	7	CBLB
8.34e-22	0.355703	0.233	0.121	1.74e-17	7	TUBB2A
5.31e-13	0.35293	0.312	0.217	1.11e-08	7	JUND
1.05e-12	0.352898	0.521	0.429	2.2e-08	7	CLK1
1.19e-09	0.351848	0.58	0.54	2.49e-05	7	AKIRIN2
1.33e-18	0.349713	0.831	0.802	2.77e-14	7	KMT2E
2.14e-12	0.348967	0.325	0.234	4.45e-08	7	FBXO34
3.5e-20	0.348698	0.936	0.956	7.29e-16	7	ANXA2
4.4e-11	0.348007	0.313	0.223	9.17e-07	7	FGL2
2.1e-08	0.345955	0.364	0.279	0.000436319	7	KLF2
4.48e-16	0.344823	0.835	0.827	9.32e-12	7	IQGAP1
3.66e-13	0.342081	0.312	0.213	7.61e-09	7	CDC14A
1.5e-12	0.338609	0.643	0.609	3.13e-08	7	DNAJA2
1.45e-15	0.335361	0.598	0.511	3.03e-11	7	TMBIM1
5.7e-08	0.335307	0.55	0.489	0.00118754	7	RORA
1.51e-09	0.332267	0.46	0.392	3.15e-05	7	CHIC2
2.02e-11	0.332149	0.54	0.472	4.21e-07	7	RALGDS
2.99e-09	0.331635	0.575	0.516	6.22e-05	7	MAST4
2.37e-10	0.330833	0.366	0.28	4.93e-06	7	LAX1
5.83e-12	0.330098	0.825	0.812	1.21e-07	7	EIF4A2
4.31e-10	0.327054	0.424	0.338	8.98e-06	7	KDM2A
1.69e-32	0.326646	1	0.999	3.52e-28	7	EIF1
4.4e-13	0.326402	0.54	0.463	9.15e-09	7	UBE2K
3.41e-10	0.32599	0.659	0.631	7.09e-06	7	NUTF2
7.81e-07	0.325399	0.434	0.378	0.0162617	7	HOXB2
4.18e-09	0.325197	0.457	0.388	8.7e-05	7	YARS
1.49e-07	0.324764	0.392	0.331	0.00310125	7	LINC-PINT
1.22e-08	0.324267	0.701	0.68	0.000253911	7	ELF1
7.8e-08	0.324071	0.291	0.223	0.00162281	7	MBNL2
1.26e-06	0.323944	0.314	0.254	0.0262897	7	DUSP1
2.06e-10	0.319051	0.323	0.238	4.29e-06	7	ARL4A
1.26e-12	0.317663	0.601	0.522	2.63e-08	7	ARL6IP6
7e-11	0.317326	0.778	0.776	1.46e-06	7	AKAP13
2.45e-10	0.316799	0.33	0.247	5.11e-06	7	CBWD2
1.05e-08	0.315294	0.457	0.389	0.000218567	7	HBP1
6.03e-15	0.314524	0.569	0.471	1.26e-10	7	TACC1
2.36e-29	0.311945	0.151	0.053	4.92e-25	7	RFX2
6.26e-11	0.311809	0.327	0.241	1.3e-06	7	YIPF6
6.09e-08	0.31179	0.686	0.664	0.00126702	7	ARID4B
1.34e-32	0.311196	0.19	0.071	2.78e-28	7	TPPP
1.01e-07	0.310048	0.377	0.314	0.0021032	7	2021-09-11
1.72e-13	0.30987	0.367	0.263	3.59e-09	7	CYSTM1
1.58e-14	0.307804	0.873	0.872	3.29e-10	7	RAP1B
6.8e-08	0.306886	0.763	0.755	0.00141543	7	GNG2
4.07e-15	0.306714	0.256	0.157	8.47e-11	7	CA5B
9.74e-13	0.306562	0.737	0.695	2.03e-08	7	PSMD7
2.27e-12	0.306468	0.899	0.86	4.72e-08	7	TIGIT
0.000207559	0.305684	0.137	0.098	1	7	IL1RN
7.21e-13	0.305417	0.427	0.334	1.5e-08	7	GOLT1B
2.6e-12	0.304688	0.651	0.598	5.4e-08	7	SERINC1
1.61e-11	0.304465	0.565	0.486	3.36e-07	7	TUBA1C
5.48e-07	0.304054	0.996	0.996	0.0113988	7	HSPA8
1.19e-10	0.303786	0.601	0.536	2.48e-06	7	HSPA9
4.07e-08	0.303552	0.794	0.793	0.000846295	7	MBNL1
2.73e-10	0.302205	0.296	0.213	5.68e-06	7	ZC3H12D
5.02e-09	0.301326	0.593	0.534	0.000104515	7	DDX3X
8.49e-15	0.300895	0.458	0.33	1.77e-10	7	CD55
8.78e-08	0.300801	0.591	0.553	0.00182832	7	BCLAF1
4.4e-11	0.298956	0.537	0.463	9.16e-07	7	TMED5
5.2e-17	0.298899	0.893	0.883	1.08e-12	7	DYNLRB1
5.56e-13	0.298897	0.856	0.854	1.16e-08	7	OPTN
9.99e-10	0.298599	0.738	0.716	2.08e-05	7	KIF5B
3.56e-05	0.298289	0.669	0.67	0.741606	7	ZFAS1
3.27e-11	0.297075	0.902	0.91	6.81e-07	7	CIRBP
2.7e-14	0.296468	0.233	0.138	5.62e-10	7	KDM6B
0.00585497	0.295862	0.224	0.197	1	7	TSPYL2
8.18e-11	0.29434	0.784	0.744	1.7e-06	7	CAST
5.34e-10	0.294295	0.245	0.168	1.11e-05	7	ZFAND2A
1.57e-05	0.291048	0.404	0.361	0.327544	7	CHORDC1
9.57e-09	0.290722	0.67	0.617	0.000199172	7	ANTXR2
4.5e-10	0.289349	0.158	0.091	9.36e-06	7	FOSB
3.3e-09	0.289349	0.295	0.218	6.88e-05	7	PEA15
1.15e-23	0.287765	0.95	0.954	2.39e-19	7	CALM2
6.19e-08	0.287148	0.6	0.537	0.00128856	7	F5
1.47e-17	0.28611	1	0.998	3.05e-13	7	H3F3B
0.00441334	0.285727	0.395	0.368	1	7	RP11-124N14.3
1.12e-20	0.282468	0.974	0.986	2.34e-16	7	S100A11
6.46e-12	0.280537	0.612	0.55	1.34e-07	7	UBE2A
2.56e-09	0.280042	0.978	0.972	5.32e-05	7	MT-ND2
7.83e-07	0.279235	0.176	0.121	0.0163091	7	DDIT3
1.11e-32	0.279044	0.151	0.049	2.31e-28	7	CAMKV
3.02e-12	0.277454	0.679	0.625	6.28e-08	7	MED10
5.25e-10	0.27677	0.406	0.325	1.09e-05	7	NAPG
7.28e-07	0.276545	0.652	0.617	0.0151501	7	ITGA4
0.00465523	0.276196	0.566	0.576	1	7	ZC3HAV1
1.14e-12	0.275122	0.756	0.708	2.37e-08	7	CDC42SE2
2.19e-10	0.275066	0.634	0.583	4.57e-06	7	FAM177A1
4.77e-19	0.271423	0.927	0.901	9.94e-15	7	PTGES3
3.94e-12	0.270514	0.255	0.161	8.2e-08	7	TGIF1
5.06e-08	0.269903	0.321	0.247	0.00105385	7	BACH1
0.000410071	0.269277	0.249	0.206	1	7	CDKN1A
7.78e-07	0.26878	0.224	0.164	0.0162019	7	ZBTB43
0.00034665	0.26701	0.47	0.45	1	7	AHSA1
2.56e-09	0.266307	0.898	0.874	5.34e-05	7	NDUFV2
2.77e-06	0.265347	0.489	0.44	0.0576752	7	ASH1L
1.83e-07	0.264553	0.411	0.352	0.00380094	7	CCSER2
9.31e-14	0.264277	0.922	0.892	1.94e-09	7	SYNE2
2.25e-06	0.262789	0.349	0.293	0.0469419	7	CWC25
1.76e-05	0.262701	0.422	0.381	0.365406	7	SLC38A2
6.29e-12	0.262166	0.28	0.19	1.31e-07	7	ENO2
3.04e-09	0.262002	0.675	0.645	6.33e-05	7	RAD23A
6.32e-06	0.260965	0.371	0.322	0.131492	7	NFAT5
1.34e-14	0.259699	1	1	2.79e-10	7	MALAT1
2.18e-09	0.259613	0.331	0.252	4.53e-05	7	CYTH2
1.11e-10	0.259268	0.713	0.667	2.32e-06	7	ADRM1
1.04e-07	0.259127	0.648	0.634	0.00216988	7	MAPK1IP1L
1.07e-10	0.258977	0.849	0.833	2.22e-06	7	RBM39
2.24e-05	0.257958	0.377	0.324	0.465796	7	GK
1.24e-05	0.256963	0.145	0.099	0.25758	7	NR1D1
2.45e-05	0.256093	0.199	0.152	0.510776	7	SNHG7
1.05e-05	0.255819	0.328	0.275	0.218626	7	ZEB1
5.93e-07	0.255152	0.576	0.554	0.0123468	7	CNPPD1
0.000201893	0.254862	0.41	0.376	1	7	LYST
1.48e-05	0.254843	0.337	0.288	0.309012	7	RP11-325F22.2
0.000111491	0.254046	0.461	0.422	1	7	RNASEK
4.82e-07	0.252463	0.205	0.145	0.0100306	7	PDLIM1
4.64e-05	0.252279	0.622	0.62	0.966711	7	SLC3A2
0.000131035	0.251276	0.452	0.421	1	7	HNRNPLL
3.16e-08	0.251051	0.479	0.412	0.000658628	7	KRAS
0	1.86247	0.996	0.766	0	8	ISG15
0	1.57077	0.972	0.642	0	8	MX1
0	1.44414	0.661	0.141	0	8	IFIT1
0	1.43333	0.502	0.091	0	8	IFIT3
1.14e-231	1.35165	0.97	0.783	2.37e-227	8	IFI6
1.48e-275	1.31444	0.731	0.255	3.08e-271	8	MX2
4.53e-169	1.21573	0.897	0.638	9.43e-165	8	STAT1
1.4e-216	1.16727	0.911	0.591	2.91e-212	8	OAS1
2.15e-179	1.13103	0.481	0.14	4.48e-175	8	IFI44L
1.74e-177	1.06283	0.861	0.551	3.62e-173	8	IRF7
5.57e-173	1.0627	0.677	0.295	1.16e-168	8	HERC5
2e-164	1.01063	0.835	0.514	4.17e-160	8	EIF2AK2
5.78e-173	1.00845	0.884	0.576	1.2e-168	8	XAF1
4.19e-298	0.990249	0.43	0.069	8.73e-294	8	RSAD2
1.63e-200	0.967858	0.997	0.921	3.39e-196	8	ISG20
5.16e-223	0.938163	0.996	0.957	1.07e-218	8	LY6E
1.02e-110	0.925027	0.656	0.359	2.12e-106	8	OASL
6.58e-147	0.920631	0.893	0.669	1.37e-142	8	EPSTI1
3.12e-162	0.909527	0.992	0.96	6.49e-158	8	IFITM1
1.09e-114	0.909151	0.756	0.486	2.27e-110	8	SAMD9L
4.81e-130	0.862159	0.899	0.664	1e-125	8	TRIM22
2.21e-160	0.841767	0.526	0.187	4.6e-156	8	USP18
3.19e-125	0.837578	0.736	0.436	6.65e-121	8	OAS2
3.52e-113	0.829535	0.754	0.504	7.33e-109	8	IFI35
5.15e-127	0.819014	0.776	0.491	1.07e-122	8	PARP9
7.07e-140	0.813131	0.926	0.768	1.47e-135	8	UBE2L6
8.58e-102	0.800829	0.767	0.542	1.79e-97	8	SAMD9
5.65e-119	0.78495	0.797	0.543	1.18e-114	8	LAP3
6.25e-116	0.777577	0.641	0.332	1.3e-111	8	LGALS9
5.77e-49	0.729323	0.635	0.47	1.2e-44	8	GBP1
2.68e-96	0.721608	0.554	0.274	5.58e-92	8	DDX60
8.02e-98	0.71354	0.52	0.247	1.67e-93	8	OAS3
3.3e-108	0.705164	0.522	0.233	6.86e-104	8	DDX60L
5.17e-88	0.69416	0.534	0.271	1.08e-83	8	IFI44
2.29e-87	0.684757	0.624	0.371	4.78e-83	8	ZBP1
4.68e-71	0.644037	0.813	0.639	9.74e-67	8	SP110
1.06e-67	0.636928	0.668	0.446	2.21e-63	8	PPM1K
3.16e-58	0.63193	0.828	0.68	6.58e-54	8	SMCHD1
4.81e-46	0.629787	0.915	0.828	1e-41	8	SAT1
1.07e-95	0.625871	0.938	0.831	2.23e-91	8	SP100
3.05e-58	0.595986	0.478	0.269	6.35e-54	8	DDX58
1.34e-72	0.58654	0.473	0.239	2.8e-68	8	HSH2D
3.58e-50	0.57672	0.912	0.798	7.46e-46	8	SELL
8.62e-61	0.572095	0.876	0.768	1.8e-56	8	IFI16
6.51e-63	0.569647	0.504	0.285	1.36e-58	8	RTP4
1.96e-58	0.562069	0.483	0.274	4.09e-54	8	STAT2
4.11e-123	0.561921	0.252	0.054	8.56e-119	8	LAMP3
8.39e-42	0.554906	0.636	0.471	1.75e-37	8	SPATS2L
6.16e-121	0.552786	0.262	0.058	1.28e-116	8	CMPK2
1.16e-64	0.549455	0.825	0.647	2.42e-60	8	PHF11
5.7e-58	0.540223	0.738	0.546	1.19e-53	8	ADAR
2.67e-82	0.534757	0.94	0.838	5.55e-78	8	SHISA5
1.23e-61	0.534352	0.902	0.781	2.55e-57	8	BST2
2.7e-55	0.53357	0.693	0.518	5.62e-51	8	C19orf66
6.63e-40	0.529055	0.801	0.716	1.38e-35	8	SLFN5
2.02e-51	0.528891	0.343	0.167	4.21e-47	8	PLSCR1
3.71e-54	0.513422	0.745	0.588	7.73e-50	8	CHMP5
6.48e-60	0.499518	0.441	0.229	1.35e-55	8	HELZ2
4.8e-57	0.495882	0.857	0.703	9.99e-53	8	CD48
8.98e-18	0.483253	0.643	0.527	1.87e-13	8	HPGD
3.14e-32	0.480496	0.715	0.606	6.53e-28	8	FAIM3
1.82e-37	0.466962	0.54	0.369	3.78e-33	8	PARP14
2.04e-48	0.46457	0.944	0.889	4.24e-44	8	SYNE2
1.25e-40	0.45729	0.494	0.322	2.59e-36	8	DTX3L
1.28e-40	0.454903	0.454	0.283	2.66e-36	8	PARP10
2.52e-43	0.454768	0.376	0.206	5.25e-39	8	IFIT5
1.07e-41	0.451824	0.378	0.208	2.24e-37	8	HERC6
3.93e-47	0.450242	0.878	0.779	8.17e-43	8	DRAP1
3.08e-40	0.448532	0.418	0.244	6.42e-36	8	TRANK1
3.23e-47	0.436715	0.941	0.874	6.73e-43	8	SAMHD1
1.46e-34	0.43609	0.323	0.18	3.04e-30	8	PNPT1
1.66e-23	0.433605	0.716	0.604	3.45e-19	8	CISH
1.64e-27	0.432461	0.577	0.453	3.42e-23	8	NT5C3A
7.21e-18	0.432317	0.489	0.393	1.5e-13	8	GBP4
4.92e-23	0.429561	0.636	0.521	1.03e-18	8	CLDND1
1.59e-29	0.410123	0.553	0.422	3.31e-25	8	MYD88
2.17e-28	0.399575	0.733	0.646	4.53e-24	8	NAPA
4.82e-22	0.398261	0.539	0.433	1e-17	8	XRN1
2.58e-79	0.396331	0.134	0.023	5.38e-75	8	IFIT2
1.04e-23	0.395597	0.476	0.365	2.17e-19	8	NMI
4.15e-37	0.394478	0.837	0.747	8.65e-33	8	USP15
1.8e-24	0.387113	0.542	0.423	3.74e-20	8	ZNFX1
1.66e-21	0.386425	0.425	0.314	3.47e-17	8	TREX1
5.32e-33	0.385631	0.831	0.714	1.11e-28	8	TMEM123
6.28e-41	0.383836	0.975	0.946	1.31e-36	8	PSMB9
2.46e-44	0.380119	0.279	0.126	5.13e-40	8	DHX58
2e-27	0.37802	0.439	0.299	4.17e-23	8	CHST12
7.03e-33	0.375796	0.288	0.15	1.46e-28	8	IFIH1
3.8e-06	0.369477	0.477	0.426	0.0790186	8	RP11-290D2.6
2.58e-32	0.368022	0.896	0.842	5.38e-28	8	TAP1
2.72e-28	0.36457	0.839	0.785	5.67e-24	8	CD164
5.72e-45	0.360335	0.948	0.913	1.19e-40	8	PSMB8
1.54e-26	0.360304	0.932	0.897	3.21e-22	8	RNF213
1.15e-37	0.356461	0.306	0.157	2.4e-33	8	TRIM25
1.26e-08	0.353092	0.287	0.217	0.000262905	8	CCR7
3.18e-59	0.352445	0.177	0.05	6.62e-55	8	AP001610.5
6.9e-20	0.35166	0.658	0.592	1.44e-15	8	DYNLT1
7.5e-13	0.347602	0.613	0.53	1.56e-08	8	RTKN2
9.58e-23	0.345471	0.472	0.349	1.99e-18	8	TRIM38
8.45e-15	0.339131	0.686	0.597	1.76e-10	8	GIMAP4
1e-21	0.338362	0.441	0.331	2.09e-17	8	TRIM21
5.29e-17	0.33474	0.56	0.469	1.1e-12	8	APOL6
2.04e-19	0.329432	0.477	0.366	4.24e-15	8	NUB1
3.21e-17	0.329265	0.567	0.477	6.68e-13	8	KIAA0040
1.04e-15	0.327845	0.476	0.374	2.16e-11	8	HAPLN3
1.22e-11	0.324528	0.731	0.689	2.53e-07	8	IRF1
6.32e-23	0.319805	0.815	0.717	1.32e-18	8	AES
5.95e-13	0.317678	0.321	0.226	1.24e-08	8	LEF1
7.21e-15	0.314832	0.4	0.307	1.5e-10	8	PML
2.28e-20	0.312984	0.578	0.438	4.75e-16	8	LINC00861
1.21e-13	0.311675	0.443	0.355	2.51e-09	8	ZNF101
7.65e-12	0.307515	0.503	0.422	1.59e-07	8	FOXP1
7.79e-20	0.304403	0.621	0.511	1.62e-15	8	EPB41
3.62e-13	0.298928	0.553	0.463	7.53e-09	8	CCR4
1.09e-14	0.298173	0.51	0.418	2.26e-10	8	ODF2L
8.36e-12	0.295918	0.719	0.657	1.74e-07	8	RARRES3
4.91e-20	0.292122	0.368	0.254	1.02e-15	8	CNP
6.78e-13	0.291454	0.424	0.336	1.41e-08	8	ARHGEF3
2.76e-18	0.291079	0.453	0.337	5.74e-14	8	UTRN
4.93e-19	0.290963	0.458	0.335	1.03e-14	8	ANXA2R
4.73e-19	0.28849	0.353	0.236	9.85e-15	8	TMEM140
4.62e-14	0.287971	0.596	0.518	9.63e-10	8	TNFSF10
3.87e-33	0.287598	1	1	8.06e-29	8	MALAT1
2.23e-26	0.286745	0.262	0.142	4.65e-22	8	CTD-2521M24.9
1.6e-17	0.286682	0.314	0.204	3.33e-13	8	GPR155
1.63e-11	0.283866	0.733	0.682	3.39e-07	8	PIM1
1.56e-17	0.280271	0.915	0.866	3.25e-13	8	GBP5
0.000201037	0.278492	0.785	0.799	1	8	CMTM6
7.41e-45	0.277313	0.999	0.997	1.54e-40	8	HLA-E
7.64e-14	0.270937	0.321	0.229	1.59e-09	8	C5orf56
3.53e-05	0.269593	0.54	0.501	0.734565	8	RGS1
2.99e-15	0.26931	0.635	0.554	6.23e-11	8	BTN3A2
1.85e-10	0.267827	0.269	0.191	3.85e-06	8	FCRL3
3.66e-15	0.266746	0.463	0.36	7.61e-11	8	TRIM14
3.39e-18	0.2666	0.581	0.459	7.06e-14	8	GADD45B
1.88e-10	0.263238	0.444	0.363	3.91e-06	8	GIMAP1
5.3e-13	0.261065	0.627	0.55	1.1e-08	8	SUSD3
1.61e-10	0.260798	0.257	0.181	3.35e-06	8	PARP12
1.39e-21	0.257722	0.913	0.889	2.88e-17	8	IL10RA
3.6e-17	0.256444	0.707	0.619	7.5e-13	8	CTSS
8.14e-10	0.255078	0.493	0.413	1.69e-05	8	ICAM2
2.82e-10	0.254549	0.41	0.341	5.87e-06	8	PCGF5
3.65e-13	0.252094	0.604	0.542	7.6e-09	8	RBCK1
1.5e-92	0.799077	0.661	0.503	3.12e-88	9	HPGD
9.64e-143	0.638885	0.82	0.698	2.01e-138	9	AES
5.47e-74	0.615795	0.339	0.191	1.14e-69	9	CCR7
5.16e-103	0.598994	0.378	0.194	1.07e-98	9	LEF1
0	0.596217	0.999	0.998	0	9	RPS18
0	0.583529	1	0.999	0	9	RPL13
0	0.552135	1	0.999	0	9	RPS12
0	0.54023	1	0.998	0	9	RPL34
1.58e-13	0.5388	0.187	0.134	3.29e-09	9	RACK1
2.56e-62	0.535124	0.398	0.253	5.32e-58	9	KLF2
0	0.52828	1	0.999	0	9	RPS27
1.47e-90	0.514328	0.584	0.412	3.06e-86	9	LINC00861
8.3e-115	0.513702	0.777	0.662	1.73e-110	9	FLT3LG
0	0.512265	1	0.999	0	9	RPL18A
1.56e-88	0.502635	0.475	0.3	3.24e-84	9	CD55
0	0.501098	1	0.999	0	9	RPL32
2.23e-232	0.498468	0.999	0.994	4.65e-228	9	RPL3
5.34e-72	0.496904	0.576	0.441	1.11e-67	9	CCR4
2.36e-59	0.496406	0.888	0.87	4.91e-55	9	RPL17
2.24e-73	0.496102	0.87	0.79	4.65e-69	9	SELL
1.99e-77	0.494909	0.505	0.355	4.15e-73	9	CDC25B
2.35e-154	0.494418	0.998	0.991	4.9e-150	9	RPL26
0	0.492517	1	0.999	0	9	RPL30
1.52e-303	0.489413	1	0.999	3.16e-299	9	RPS3A
0	0.484864	1	0.998	0	9	RPL29
4.39e-76	0.481873	0.984	0.975	9.14e-72	9	RPS2
1.07e-77	0.477751	0.252	0.113	2.23e-73	9	MAL
0	0.476726	1	0.998	0	9	RPL39
4.12e-55	0.474878	0.693	0.591	8.57e-51	9	CISH
0	0.464214	1	1	0	9	RPL11
2.08e-299	0.464198	1	0.999	4.32e-295	9	TPT1
2e-185	0.463927	1	1	4.17e-181	9	MALAT1
9.32e-71	0.461436	0.451	0.306	1.94e-66	9	RASA3
1.13e-68	0.458114	0.521	0.392	2.35e-64	9	ICAM2
1.98e-46	0.457	0.506	0.407	4.12e-42	9	FOXP1
3.75e-306	0.452447	1	0.999	7.81e-302	9	RPS23
6.08e-66	0.452437	0.284	0.151	1.27e-61	9	MYC
8.77e-219	0.447285	1	0.998	1.83e-214	9	RPS6
0	0.446514	1	0.999	0	9	RPS15A
1.95e-13	0.446054	0.427	0.394	4.06e-09	9	EEF1G
4.71e-276	0.432845	1	0.999	9.81e-272	9	RPS8
5.41e-71	0.431974	0.418	0.259	1.13e-66	9	S1PR1
3.46e-52	0.430447	0.535	0.436	7.21e-48	9	SOD2
4.55e-178	0.430145	0.994	0.985	9.46e-174	9	EEF2
4.21e-206	0.426226	0.998	0.995	8.77e-202	9	RPL9
6e-268	0.422255	1	0.999	1.25e-263	9	RPL10
1.17e-282	0.420353	1	0.999	2.43e-278	9	RPL19
2.29e-261	0.417773	0.999	0.998	4.77e-257	9	RPL37
4.02e-167	0.412649	0.997	0.99	8.37e-163	9	RPL13A
1.94e-219	0.411436	0.999	0.998	4.03e-215	9	RPL36
6.85e-234	0.410987	1	0.998	1.43e-229	9	RPS25
4.11e-19	0.407344	0.145	0.09	8.56e-15	9	ITM2C
3.88e-143	0.40682	0.993	0.989	8.07e-139	9	RPL10A
1.61e-149	0.406482	0.998	0.994	3.36e-145	9	RPL21
5.43e-271	0.40547	1	0.999	1.13e-266	9	RPS3
3.81e-243	0.402292	1	0.999	7.92e-239	9	RPS13
8.66e-198	0.401736	0.999	0.995	1.8e-193	9	RPL23A
4.95e-58	0.400435	0.744	0.677	1.03e-53	9	SMCHD1
7.81e-272	0.396986	1	0.999	1.63e-267	9	RPS14
8.15e-95	0.396649	0.961	0.945	1.7e-90	9	EEF1B2
1.39e-169	0.393172	1	0.998	2.89e-165	9	RPL12
9.55e-185	0.391747	0.998	0.995	1.99e-180	9	RPL22
3.42e-245	0.39092	1	0.999	7.13e-241	9	RPL14
1.5e-198	0.390348	0.999	0.996	3.12e-194	9	RPL5
1.2e-64	0.390147	0.777	0.722	2.5e-60	9	2021-09-09
1.28e-172	0.389076	0.999	0.997	2.67e-168	9	RPS21
3e-12	0.386993	0.185	0.133	6.25e-08	9	SARAF
1.61e-76	0.386712	0.901	0.873	3.35e-72	9	SAMHD1
4.85e-90	0.385518	0.934	0.882	1.01e-85	9	SYNE2
8.72e-58	0.383871	0.606	0.496	1.82e-53	9	EPB41
1.27e-230	0.381003	0.999	0.998	2.64e-226	9	RPL35A
1.17e-265	0.380194	1	0.999	2.44e-261	9	RPS15
4.1e-143	0.377047	0.992	0.99	8.54e-139	9	RPS5
1.09e-240	0.376893	1	0.998	2.27e-236	9	RPS28
1.12e-69	0.375214	0.947	0.901	2.32e-65	9	TXNIP
1.82e-199	0.374642	1	0.999	3.78e-195	9	RPL8
1.22e-123	0.371543	0.98	0.975	2.55e-119	9	RPL7
4.25e-39	0.370808	0.21	0.118	8.86e-35	9	FUT7
3.08e-188	0.368738	1	0.997	6.4e-184	9	RPLP2
7.83e-224	0.367945	1	0.999	1.63e-219	9	RPS27A
1.2e-112	0.367049	0.995	0.984	2.51e-108	9	PABPC1
9.04e-45	0.366929	0.669	0.621	1.88e-40	9	RNASET2
2.24e-85	0.366089	0.215	0.084	4.66e-81	9	CTB-133G6.1
5.82e-252	0.363541	1	0.999	1.21e-247	9	RPL28
1.56e-34	0.363402	0.87	0.86	3.24e-30	9	BTG1
1.74e-158	0.362579	0.998	0.995	3.63e-154	9	RPL37A
8.61e-48	0.359544	0.623	0.538	1.79e-43	9	R3HDM4
6.15e-71	0.357554	0.917	0.884	1.28e-66	9	IL10RA
1.82e-73	0.357355	0.942	0.927	3.79e-69	9	RPL27A
2.97e-259	0.354629	1	1	6.18e-255	9	EEF1A1
9.1e-169	0.35299	1	0.999	1.89e-164	9	RPS4X
2.65e-121	0.35051	1	0.999	5.52e-117	9	RPL41
1.27e-221	0.349489	1	0.999	2.63e-217	9	RPL18
1.01e-119	0.348952	0.994	0.988	2.11e-115	9	RPS9
9.78e-38	0.348254	0.74	0.684	2.04e-33	9	AQP3
3.07e-136	0.346043	0.997	0.989	6.4e-132	9	EEF1D
1.08e-102	0.34275	0.978	0.97	2.24e-98	9	RPL38
3.33e-56	0.341615	0.779	0.736	6.93e-52	9	EIF4B
3.89e-41	0.340482	0.314	0.208	8.1e-37	9	RASGRP2
1.04e-58	0.338791	0.765	0.712	2.17e-54	9	TMEM123
7.98e-22	0.33871	0.386	0.301	1.66e-17	9	IL7R
6.76e-55	0.333185	0.783	0.726	1.41e-50	9	LITAF
1.92e-94	0.332524	0.995	0.991	4.01e-90	9	RPS29
1.53e-38	0.33177	0.394	0.294	3.19e-34	9	P2RY8
4.82e-23	0.331142	0.76	0.766	1e-18	9	TPR
3.56e-16	0.330329	0.172	0.113	7.4e-12	9	FCMR
2.71e-70	0.3295	0.174	0.065	5.63e-66	9	PI16
5.11e-16	0.327882	0.164	0.109	1.06e-11	9	NOP53
3.63e-182	0.325918	1	0.998	7.55e-178	9	RPS7
3.75e-26	0.322477	0.426	0.354	7.8e-22	9	GIMAP1
6.73e-32	0.321366	0.72	0.677	1.4e-27	9	PIM1
3.77e-26	0.320729	0.384	0.302	7.85e-22	9	TTC39C
1.46e-54	0.319686	0.751	0.664	3.05e-50	9	TRIM22
7.45e-49	0.319413	0.818	0.757	1.55e-44	9	ZFP36
3.51e-56	0.318508	0.786	0.695	7.31e-52	9	CD48
9.75e-57	0.315017	0.851	0.837	2.03e-52	9	EIF3E
4.88e-191	0.314895	1	0.999	1.02e-186	9	FAU
4.12e-159	0.314559	1	0.998	8.57e-155	9	RPL6
2.82e-139	0.314092	1	0.997	5.87e-135	9	RPS16
4.8e-30	0.313295	0.502	0.427	9.99e-26	9	TAGAP
1.98e-17	0.312155	0.556	0.543	4.13e-13	9	GLTSCR2
1.35e-84	0.309872	0.997	0.991	2.82e-80	9	FTL
5.86e-167	0.309227	1	0.998	1.22e-162	9	RPL7A
8.6e-85	0.308453	0.99	0.984	1.79e-80	9	RPL4
5.43e-21	0.306962	0.575	0.525	1.13e-16	9	RTKN2
9.78e-45	0.305836	0.305	0.194	2.04e-40	9	LDLRAP1
1.27e-42	0.304328	0.779	0.747	2.64e-38	9	USP15
8.06e-53	0.30391	0.931	0.928	1.68e-48	9	SELPLG
2e-142	0.302659	1	0.997	4.16e-138	9	RPL24
8.91e-19	0.300288	0.498	0.444	1.86e-14	9	ZFP36L2
1.13e-11	0.298572	0.197	0.148	2.36e-07	9	NME2
9.88e-148	0.297462	0.999	0.997	2.06e-143	9	NACA
2.88e-34	0.296452	0.697	0.662	5.99e-30	9	BIN2
6.89e-22	0.295785	0.308	0.241	1.43e-17	9	FAM65B
3.1e-22	0.294438	0.243	0.17	6.45e-18	9	CCR6
5.01e-26	0.293655	0.505	0.449	1.04e-21	9	SNHG8
8.14e-30	0.293185	0.529	0.466	1.7e-25	9	STK38
2.55e-50	0.291778	0.19	0.09	5.31e-46	9	KLF3
3.34e-68	0.291232	0.97	0.915	6.96e-64	9	ISG20
2.69e-12	0.289089	0.495	0.489	5.6e-08	9	THOC3
4.14e-55	0.288024	0.935	0.91	8.61e-51	9	EVL
4.62e-80	0.287279	0.989	0.984	9.62e-76	9	RPL27
1.1e-17	0.286257	0.53	0.493	2.29e-13	9	S1PR4
1.34e-28	0.284342	0.394	0.315	2.79e-24	9	DPYD
4.46e-34	0.283415	0.815	0.797	9.29e-30	9	RPL36A
5.63e-31	0.280336	0.628	0.579	1.17e-26	9	ADD3
4.24e-38	0.280328	0.275	0.174	8.82e-34	9	SH3YL1
9.4e-15	0.279502	0.568	0.564	1.96e-10	9	NBEAL1
8.13e-72	0.277904	0.974	0.973	1.69e-67	9	RPS11
1.48e-11	0.274025	0.164	0.115	3.08e-07	9	TRBC2
6.52e-25	0.272856	0.466	0.396	1.36e-20	9	CAMK4
1.22e-20	0.270633	0.389	0.319	2.53e-16	9	SORL1
2.02e-21	0.270192	0.65	0.604	4.2e-17	9	FAIM3
2.04e-42	0.26838	0.827	0.809	4.25e-38	9	EIF4A2
6.77e-135	0.268366	1	0.999	1.41e-130	9	RPLP1
4.2e-109	0.262256	1	0.999	8.73e-105	9	RPS19
1.66e-12	0.262152	0.362	0.315	3.46e-08	9	TTN
3.34e-21	0.258485	0.679	0.638	6.95e-17	9	GIMAP7
0.00367846	0.258235	0.427	0.431	1	9	RP11-290D2.6
1.83e-285	2.41022	0.977	0.848	3.81e-281	10	MTRNR2L12
2.1e-226	1.75262	0.856	0.425	4.37e-222	10	MTRNR2L2
1.62e-252	1.68444	0.835	0.35	3.38e-248	10	MTRNR2L8
9.46e-14	0.521959	0.512	0.403	1.97e-09	10	HIST1H1E
2.6e-30	0.518371	0.191	0.074	5.42e-26	10	RMRP
6.35e-38	0.511141	0.951	0.89	1.32e-33	10	SYNE2
2.57e-22	0.452091	0.635	0.526	5.34e-18	10	SMG1
2.83e-19	0.433723	0.612	0.498	5.89e-15	10	PLEC
4.84e-20	0.426978	0.958	0.932	1.01e-15	10	AHNAK
8.09e-16	0.405982	0.568	0.464	1.68e-11	10	CCR4
1.56e-19	0.403032	0.898	0.868	3.24e-15	10	MYH9
4.46e-24	0.394385	0.95	0.908	9.29e-20	10	TXNIP
5.3e-21	0.390157	0.758	0.605	1.1e-16	10	FAIM3
7.28e-13	0.382156	0.812	0.772	1.52e-08	10	ETS1
1.12e-13	0.378908	0.81	0.771	2.33e-09	10	FLNA
8.74e-15	0.369286	0.612	0.514	1.82e-10	10	EPB41
1.58e-11	0.365491	0.656	0.574	3.28e-07	10	IKZF2
6.16e-11	0.337177	0.489	0.405	1.28e-06	10	NUMA1
2.85e-10	0.33396	0.773	0.719	5.93e-06	10	SLFN5
6.46e-13	0.327444	0.601	0.51	1.34e-08	10	DDX6
7.89e-07	0.324969	0.391	0.321	0.0164171	10	TTN
6.84e-10	0.32109	0.699	0.659	1.42e-05	10	KIAA1551
1.44e-11	0.318043	0.437	0.34	3e-07	10	UTRN
1.29e-11	0.312404	0.675	0.606	2.68e-07	10	ATP2B4
6.59e-09	0.31232	0.607	0.532	0.000137224	10	RTKN2
3.86e-10	0.304969	0.338	0.25	8.03e-06	10	FAM65B
5.47e-07	0.299521	0.508	0.451	0.0113956	10	LNPEP
4.88e-14	0.299058	0.64	0.54	1.01e-09	10	GLTSCR2
2.87e-06	0.298552	0.909	0.899	0.0598472	10	RNF213
2.76e-10	0.293177	0.561	0.497	5.74e-06	10	PTBP3
7e-17	0.289597	1	1	1.46e-12	10	MALAT1
7.3e-06	0.286798	0.447	0.391	0.152066	10	IKZF3
0.00958832	0.285551	0.21	0.182	1	10	RN7SL1
1.07e-16	0.278524	0.914	0.889	2.23e-12	10	IL10RA
6.43e-11	0.278389	0.763	0.695	1.34e-06	10	DDX17
2.41e-07	0.277303	0.403	0.331	0.00502241	10	LINC-PINT
1.27e-05	0.271356	0.406	0.334	0.265024	10	RPS4Y1
2.96e-30	0.271141	0.996	0.999	6.16e-26	10	RPL41
5.97e-07	0.270138	0.458	0.392	0.0124289	10	LINC00657
1.88e-07	0.269978	0.686	0.661	0.00392247	10	ITK
4.45e-09	0.26966	0.676	0.599	9.26e-05	10	C1orf63
1.44e-07	0.268945	0.545	0.49	0.002989	10	VPS13C
9.1e-05	0.267601	0.521	0.495	1	10	MACF1
2.79e-13	0.266807	0.892	0.791	5.81e-09	10	FYB
7.98e-08	0.261699	0.376	0.305	0.00166066	10	PHC3
7.12e-07	0.252389	0.531	0.482	0.0148188	10	GPRIN3
2.01e-97	2.03505	0.803	0.275	4.18e-93	11	CD70
2.41e-103	2.01104	0.96	0.497	5.01e-99	11	BAX
2.35e-105	1.72579	1	0.861	4.9e-101	11	RPS27L
2.35e-100	1.34999	1	0.999	4.89e-96	11	RPS19
3.08e-51	1.09496	0.742	0.357	6.42e-47	11	DDB2
1.02e-44	1.04011	0.798	0.462	2.12e-40	11	PHPT1
1.9e-14	0.806517	0.399	0.205	3.96e-10	11	CDKN1A
2.31e-72	0.801145	0.394	0.069	4.8e-68	11	FDXR
5.4e-20	0.639026	0.879	0.679	1.12e-15	11	TRIM22
3.07e-25	0.59744	1	0.992	6.39e-21	11	FTL
2.35e-14	0.570461	0.52	0.321	4.89e-10	11	NINJ1
1.13e-10	0.554045	0.268	0.12	2.34e-06	11	PCSK1N
7.02e-19	0.551196	0.46	0.23	1.46e-14	11	TRIAP1
2.39e-21	0.520022	0.308	0.106	4.98e-17	11	AEN
2.14e-13	0.515065	0.414	0.227	4.46e-09	11	APOBEC3H
3e-07	0.514825	0.328	0.201	0.00624847	11	UBXN11
1.78e-12	0.512717	0.96	0.91	3.7e-08	11	TXNIP
1.04e-09	0.4903	0.48	0.33	2.17e-05	11	CCNG1
2.25e-08	0.460218	0.419	0.28	0.000468315	11	XPC
3.14e-06	0.459351	0.485	0.336	0.0654607	11	RPS4Y1
3.24e-10	0.456813	0.662	0.498	6.74e-06	11	S1PR4
1.54e-11	0.449918	0.455	0.269	3.2e-07	11	GADD45A
1.1e-50	0.443197	0.247	0.037	2.3e-46	11	BBC3
1.39e-05	0.43932	0.616	0.545	0.289388	11	GLTSCR2
2.82e-10	0.434098	0.652	0.511	5.87e-06	11	BTG3
9.73e-06	0.40417	0.798	0.723	0.202484	11	AES
3.7e-06	0.404153	0.338	0.23	0.0769275	11	MDM2
3.58e-08	0.403586	0.409	0.257	0.000744397	11	ACTA2
0.00288173	0.369326	0.485	0.399	1	11	PRR13
9.19e-13	0.367845	0.439	0.236	1.91e-08	11	PCNA
6.85e-05	0.367534	0.96	0.973	1	11	MT-ND2
7.68e-07	0.36404	0.348	0.23	0.015995	11	ASCC3
0.003435	0.355607	0.601	0.581	1	11	C19orf43
9.99e-07	0.354642	0.444	0.31	0.0207958	11	PTP4A1
4.26e-09	0.346162	1	0.991	8.87e-05	11	CD52
2.73e-08	0.33658	0.293	0.161	0.000567414	11	POLH
3.39e-05	0.333319	0.308	0.204	0.7056	11	MOSPD3
6.46e-06	0.326484	0.848	0.78	0.134428	11	CNN2
0.000139194	0.320655	0.586	0.511	1	11	DENND2D
1.95e-06	0.317358	0.985	0.965	0.0406742	11	LTB
0.00329512	0.311061	0.707	0.68	1	11	GPX1
1.65e-05	0.304579	0.939	0.88	0.344113	11	CYBA
4.43e-08	0.303712	0.253	0.127	0.000922583	11	ZMAT3
5.01e-08	0.303247	0.975	0.974	0.00104304	11	CD37
2.83e-06	0.301759	0.419	0.286	0.0588099	11	PHF1
1.25e-05	0.299284	0.687	0.583	0.259626	11	APOBEC3C
0.000260052	0.295448	0.884	0.863	1	11	C12orf57
6.24e-05	0.293666	0.53	0.452	1	11	CCDC90B
0.00327803	0.289312	0.51	0.465	1	11	CCDC85B
0.0013789	0.289046	0.616	0.573	1	11	MAD1L1
1.79e-07	0.287517	0.975	0.968	0.00372142	11	LAPTM5
0.000280294	0.283755	0.672	0.603	1	11	TEX264
0.000267037	0.280838	0.51	0.434	1	11	ANXA4
1.64e-88	0.275891	0.111	0.004	3.41e-84	11	PHLDA3
0.00046617	0.273826	0.823	0.812	1	11	SQSTM1
0.000187255	0.273328	0.783	0.739	1	11	ISCU
0.00162526	0.271394	0.419	0.341	1	11	ARHGEF3
0.000639017	0.270685	0.338	0.252	1	11	TP53TG1
0.000187404	0.267997	0.737	0.665	1	11	MGST3
0.0002887	0.266644	0.52	0.447	1	11	TMEM134
9.03e-08	0.264246	0.99	0.983	0.00187994	11	PTPRCAP
2.3e-07	0.259979	0.101	0.034	0.004792	11	PVT1
2.69e-09	0.252251	1	0.991	5.6e-05	11	EEF1D
0	3.57541	0.989	0.225	0	12	STMN1
1.28e-106	3.0181	0.936	0.719	2.67e-102	12	HIST1H4C
2.5e-251	2.98779	0.982	0.782	5.21e-247	12	TUBA1B
0	2.7957	0.64	0.01	0	12	RRM2
6.06e-276	2.45554	0.989	0.608	1.26e-271	12	HMGB2
1.03e-218	2.27572	0.984	0.859	2.14e-214	12	TUBB
4.57e-291	2.24401	0.998	0.858	9.52e-287	12	HMGN2
0	2.1591	0.812	0.043	0	12	KIAA0101
0	2.01778	0.824	0.034	0	12	MKI67
7.14e-225	2.00359	0.932	0.483	1.49e-220	12	DUT
1.15e-251	1.86871	0.995	0.778	2.38e-247	12	H2AFZ
0	1.85421	0.817	0.212	0	12	PCNA
0	1.81374	0.693	0.02	0	12	TYMS
0	1.78773	0.781	0.03	0	12	TK1
0	1.77601	0.782	0.127	0	12	MCM7
0	1.74681	0.718	0.032	0	12	CENPF
0	1.73959	0.676	0.032	0	12	TOP2A
0	1.72752	0.6	0.006	0	12	UBE2C
0	1.5755	0.678	0.029	0	12	CDK1
0	1.56959	0.726	0.078	0	12	NUSAP1
8.87e-245	1.56007	1	0.966	1.85e-240	12	HMGB1
3.78e-161	1.44401	0.949	0.554	7.87e-157	12	PTTG1
0	1.43893	0.428	0.018	0	12	HIST1H1B
0	1.43133	0.366	0.005	0	12	HIST1H3B
0	1.39331	0.786	0.037	0	12	ZWINT
0	1.36999	0.735	0.024	0	12	ASF1B
1.41e-109	1.32028	0.892	0.561	2.94e-105	12	TUBB4B
0	1.31913	0.707	0.042	0	12	DHFR
0	1.31622	0.75	0.086	0	12	FEN1
0	1.31334	0.74	0.032	0	12	CLSPN
0	1.26629	0.815	0.136	0	12	SMC2
0	1.26491	0.801	0.179	0	12	CENPM
0	1.24997	0.684	0.062	0	12	GINS2
4.1e-188	1.23927	0.978	0.66	8.52e-184	12	DEK
0	1.23841	0.567	0.008	0	12	CCNA2
0	1.23074	0.753	0.127	0	12	CKS1B
1.86e-137	1.23063	0.66	0.215	3.87e-133	12	HIST1H1D
0	1.22088	0.609	0.007	0	12	BIRC5
3.43e-218	1.21992	0.83	0.278	7.14e-214	12	TMEM106C
0	1.20646	0.682	0.049	0	12	TPX2
1.25e-212	1.20637	0.81	0.257	2.61e-208	12	MCM5
1.06e-282	1.19327	0.92	0.281	2.21e-278	12	NUDT1
0	1.18087	0.587	0.025	0	12	ASPM
0	1.17448	0.609	0.012	0	12	CCNB2
8.06e-44	1.16106	0.698	0.396	1.68e-39	12	HIST1H1E
1.49e-85	1.15936	0.711	0.331	3.11e-81	12	HIST1H1C
4.61e-160	1.14227	0.879	0.433	9.59e-156	12	NASP
2.13e-179	1.12597	0.987	0.814	4.44e-175	12	SLC25A5
5.72e-147	1.12508	0.793	0.297	1.19e-142	12	CKS2
2.32e-187	1.12155	0.806	0.292	4.84e-183	12	MCM3
1.5e-151	1.1146	0.856	0.389	3.12e-147	12	SMC4
1.43e-225	1.11291	0.837	0.269	2.98e-221	12	RRM1
0	1.112	0.779	0.045	0	12	CENPW
4.02e-299	1.09715	0.645	0.109	8.37e-295	12	H2AFX
0	1.08347	0.629	0.011	0	12	KIFC1
0	1.06568	0.72	0.098	0	12	UBE2T
6.14e-151	1.05195	0.941	0.525	1.28e-146	12	ANP32E
0	1.04849	0.589	0.007	0	12	PKMYT1
8.51e-166	1.04761	0.925	0.488	1.77e-161	12	RPA3
8.1e-189	1.04636	1	0.999	1.69e-184	12	GAPDH
1.54e-145	1.0458	0.828	0.357	3.21e-141	12	TMPO
0	1.04383	0.689	0.04	0	12	CENPU
0	1.03324	0.779	0.102	0	12	MAD2L1
0	1.01128	0.433	0.004	0	12	CDC20
9.73e-147	1.01068	0.848	0.397	2.02e-142	12	DNMT1
0	1.00816	0.229	0.006	0	12	HIST1H3F
0	0.99318	0.695	0.024	0	12	GGH
0	0.992239	0.625	0.036	0	12	CDKN3
4.27e-94	0.98749	0.861	0.473	8.89e-90	12	TUBA1C
2.18e-260	0.986862	0.684	0.14	4.55e-256	12	ATAD2
0	0.984991	0.587	0.01	0	12	FAM111B
2.73e-186	0.96917	1	0.999	5.69e-182	12	PTMA
8.19e-195	0.966929	0.998	0.937	1.71e-190	12	RAN
1.84e-275	0.96558	0.404	0.041	3.83e-271	12	HIST1H2AG
5.07e-136	0.964918	0.996	0.956	1.06e-131	12	HSP90AA1
5.38e-176	0.962482	0.72	0.205	1.12e-171	12	FABP5
1.36e-205	0.947377	0.748	0.204	2.84e-201	12	MCM6
0	0.942301	0.441	0.025	0	12	CCNB1
2.67e-146	0.938905	0.996	0.958	5.55e-142	12	LDHA
9.09e-138	0.936096	0.943	0.582	1.89e-133	12	NUCKS1
0	0.93097	0.638	0.04	0	12	MCM2
1.36e-223	0.929436	0.998	0.997	2.83e-219	12	PPIA
2.34e-156	0.921333	0.991	0.846	4.87e-152	12	ANP32B
0	0.918399	0.645	0.053	0	12	MCM4
2.14e-153	0.915163	0.702	0.21	4.45e-149	12	KPNA2
1.63e-293	0.913917	0.797	0.166	3.4e-289	12	DTYMK
3.2e-121	0.913865	0.993	0.947	6.65e-117	12	TPI1
4.14e-165	0.909668	0.768	0.245	8.61e-161	12	KIF22
0	0.908135	0.461	0.003	0	12	DLGAP5
0	0.908058	0.539	0.017	0	12	CKAP2L
0	0.905199	0.55	0.056	0	12	CENPE
3.83e-211	0.895253	0.797	0.223	7.97e-207	12	PHF19
0	0.890943	0.687	0.059	0	12	TCF19
1.2e-270	0.887098	0.737	0.153	2.5e-266	12	RNASEH2A
3.6e-71	0.887057	0.98	0.839	7.49e-67	12	MT2A
0	0.88671	0.6	0.054	0	12	CASC5
0	0.875919	0.612	0.025	0	12	RAD51
1.32e-187	0.874808	1	0.987	2.75e-183	12	HNRNPA2B1
0	0.873706	0.378	0.008	0	12	PLK1
1.32e-113	0.868972	0.901	0.511	2.74e-109	12	RANBP1
0	0.867454	0.336	0.008	0	12	HIST1H3C
8.14e-103	0.866435	0.887	0.454	1.7e-98	12	H2AFV
1.1e-112	0.860137	1	0.973	2.29e-108	12	ENO1
3.81e-306	0.856802	0.691	0.118	7.93e-302	12	GMNN
0	0.855851	0.541	0.006	0	12	CDCA5
0	0.855532	0.656	0.047	0	12	WDR34
0	0.846247	0.633	0.062	0	12	FANCI
0	0.844414	0.622	0.012	0	12	CDC45
7.51e-104	0.838204	0.996	0.993	1.56e-99	12	VIM
1.16e-117	0.837542	0.899	0.508	2.42e-113	12	CARHSP1
4.02e-188	0.837427	0.782	0.232	8.36e-184	12	DNAJC9
6.82e-274	0.816751	0.717	0.14	1.42e-269	12	RFC4
1.27e-244	0.81474	0.691	0.143	2.64e-240	12	EZH2
3.61e-115	0.812942	0.996	0.908	7.51e-111	12	PGAM1
2.53e-104	0.812105	0.87	0.516	5.27e-100	12	SIVA1
5.32e-237	0.810328	0.411	0.051	1.11e-232	12	HIST1H2AM
0	0.809204	0.521	0.004	0	12	GTSE1
4.2e-121	0.807633	0.927	0.507	8.74e-117	12	H2AFY
0	0.80627	0.68	0.109	0	12	LIG1
0	0.805637	0.631	0.077	0	12	NCAPH
8.19e-222	0.805377	0.647	0.134	1.71e-217	12	CDCA7
2.13e-139	0.800985	0.872	0.377	4.43e-135	12	LSM4
0	0.798941	0.346	0.024	0	12	HIST1H2AL
0	0.798344	0.673	0.06	0	12	CENPN
1.89e-83	0.798106	0.872	0.473	3.93e-79	12	C12orf75
2.14e-126	0.790195	0.784	0.314	4.45e-122	12	STRA13
0	0.78022	0.512	0.055	0	12	FBXO5
0	0.779283	0.448	0.011	0	12	AURKB
1.16e-121	0.778277	0.954	0.598	2.41e-117	12	SNRPD1
0	0.777531	0.269	0.003	0	12	HIST1H3G
0	0.774926	0.594	0.059	0	12	HMGB3
1.23e-121	0.771914	1	1	2.55e-117	12	ACTB
1.15e-127	0.771565	0.91	0.421	2.39e-123	12	LSM5
0	0.761146	0.519	0.035	0	12	NCAPG
2.14e-98	0.758061	0.995	0.946	4.45e-94	12	PKM
5.04e-228	0.756969	0.596	0.112	1.05e-223	12	NDC80
3.12e-33	0.755909	0.967	0.856	6.5e-29	12	LGALS1
0	0.753065	0.516	0.013	0	12	CDCA8
0	0.748748	0.426	0.009	0	12	HMMR
2.1e-106	0.74203	0.815	0.362	4.37e-102	12	SMC1A
0	0.739316	0.629	0.037	0	12	NCAPG2
8.8e-96	0.738996	0.962	0.74	1.83e-91	12	NAP1L1
8.86e-257	0.737392	0.611	0.106	1.84e-252	12	HELLS
0	0.734281	0.338	0.012	0	12	HIST1H2AH
3.2e-140	0.733205	0.737	0.246	6.66e-136	12	LMNB1
2.08e-100	0.728582	0.863	0.462	4.33e-96	12	DDX39A
6.74e-78	0.725398	0.92	0.574	1.4e-73	12	HSPD1
2.6e-155	0.721209	0.373	0.063	5.42e-151	12	HIST1H3D
0	0.721168	0.64	0.046	0	12	CHEK1
1.17e-118	0.714595	0.991	0.852	2.43e-114	12	SNRPG
0	0.714197	0.625	0.057	0	12	CENPH
2.27e-77	0.709388	0.956	0.737	4.72e-73	12	SRSF2
0	0.707704	0.523	0.034	0	12	NUF2
2.24e-89	0.706513	0.876	0.476	4.66e-85	12	SMC3
2.48e-140	0.698418	0.998	0.931	5.16e-136	12	COX8A
4.89e-141	0.69698	0.654	0.188	1.02e-136	12	CDKN1A
4.03e-86	0.691523	0.965	0.746	8.39e-82	12	SRSF3
5.86e-106	0.686503	0.841	0.383	1.22e-101	12	SAE1
0	0.685634	0.537	0.015	0	12	RAD51AP1
1.25e-148	0.68447	0.649	0.174	2.59e-144	12	NUCB2
0	0.684195	0.497	0.01	0	12	DTL
4.12e-91	0.684039	0.665	0.251	8.58e-87	12	SLBP
7.18e-104	0.681535	0.971	0.799	1.49e-99	12	SNRPB
2.24e-57	0.681329	0.905	0.595	4.65e-53	12	HLA-DRA
0	0.680073	0.473	0.015	0	12	CDCA2
0	0.677178	0.439	0.009	0	12	KIF23
0	0.676839	0.483	0.002	0	12	SPC25
4.06e-224	0.676834	0.647	0.131	8.45e-220	12	RBBP8
1.37e-127	0.674117	1	1	2.84e-123	12	PFN1
5.28e-124	0.674	0.843	0.338	1.1e-119	12	SSRP1
3.22e-216	0.673448	0.576	0.106	6.7e-212	12	RACGAP1
0	0.672729	0.506	0.033	0	12	KIF11
4.99e-86	0.667417	0.923	0.774	1.04e-81	12	ATP5G3
1.22e-304	0.666544	0.594	0.082	2.55e-300	12	TIMELESS
2.02e-90	0.665772	0.804	0.387	4.2e-86	12	USP1
9.53e-72	0.663699	0.973	0.784	1.98e-67	12	RAD21
1.23e-99	0.659013	0.973	0.645	2.56e-95	12	PRDX3
0	0.654764	0.468	0.006	0	12	TROAP
6.4e-144	0.653694	0.998	0.977	1.33e-139	12	CHCHD2
1.39e-173	0.653304	0.633	0.152	2.89e-169	12	PAICS
1.31e-93	0.64612	0.962	0.663	2.73e-89	12	CBX3
3.55e-127	0.642796	0.761	0.269	7.4e-123	12	CDK4
3.5e-229	0.640347	0.645	0.123	7.28e-225	12	HIRIP3
0	0.635523	0.51	0.016	0	12	BRCA1
8.64e-118	0.633958	0.671	0.223	1.8e-113	12	FAM111A
0	0.630078	0.558	0.067	0	12	CEP55
0	0.628177	0.499	0.038	0	12	PRC1
9.06e-129	0.624752	0.693	0.222	1.89e-124	12	MTHFD1
5.66e-94	0.624631	0.848	0.42	1.18e-89	12	RBBP7
3.43e-81	0.623935	0.985	0.889	7.15e-77	12	HNRNPF
0	0.619813	0.494	0.018	0	12	SGOL1
3.96e-94	0.6195	0.991	0.864	8.24e-90	12	ARPC5
3.56e-189	0.613543	0.671	0.157	7.42e-185	12	SNRNP25
1.97e-64	0.611381	0.987	0.872	4.11e-60	12	HNRNPA3
2.07e-216	0.610924	0.6	0.113	4.31e-212	12	NCAPD2
1.15e-147	0.610438	0.66	0.18	2.39e-143	12	HNRNPAB
0	0.609627	0.545	0.047	0	12	ATAD5
5.11e-81	0.607326	0.918	0.572	1.06e-76	12	LSM2
1.65e-166	0.606446	0.62	0.149	3.43e-162	12	CDCA4
0	0.605225	0.642	0.089	0	12	BCL2L12
7.47e-287	0.604767	0.291	0.018	1.56e-282	12	HIST1H2AI
3.53e-86	0.602296	0.945	0.644	7.35e-82	12	SNRPF
0	0.601371	0.45	0.034	0	12	SGOL2
7.95e-75	0.600646	0.987	0.796	1.65e-70	12	HMGN1
7.46e-74	0.600568	0.936	0.61	1.55e-69	12	ANAPC11
2.94e-74	0.596397	0.98	0.809	6.11e-70	12	YWHAQ
0	0.596377	0.516	0.033	0	12	MELK
3.92e-83	0.595977	0.932	0.58	8.17e-79	12	BANF1
0	0.59527	0.479	0.005	0	12	MND1
0	0.592032	0.519	0.018	0	12	ORC6
1.49e-141	0.589071	0.726	0.216	3.11e-137	12	CENPK
0	0.588185	0.369	0.005	0	12	CDCA3
5.8e-226	0.586914	0.605	0.111	1.21e-221	12	TUBG1
1.85e-82	0.584588	0.969	0.725	3.85e-78	12	TALDO1
0	0.583594	0.404	0.003	0	12	HJURP
4.22e-148	0.582829	0.686	0.19	8.78e-144	12	YEATS4
8.07e-87	0.582225	0.894	0.497	1.68e-82	12	LSM3
5.08e-51	0.58023	0.931	0.653	1.06e-46	12	HSPE1
1.18e-104	0.580175	0.993	0.909	2.45e-100	12	GNG5
7.49e-260	0.578369	0.576	0.089	1.56e-255	12	WDR76
1.51e-47	0.576591	0.905	0.734	3.14e-43	12	HN1
1.69e-75	0.571079	0.951	0.624	3.52e-71	12	ILF2
6.51e-65	0.570997	0.965	0.774	1.35e-60	12	PA2G4
1.57e-70	0.570247	0.978	0.747	3.27e-66	12	CACYBP
0	0.570226	0.464	0.007	0	12	SHCBP1
7.92e-77	0.57002	0.96	0.647	1.65e-72	12	HNRNPR
6.21e-60	0.565437	0.797	0.422	1.29e-55	12	IDH2
3.47e-73	0.562179	0.905	0.537	7.22e-69	12	PSMC3
3.17e-107	0.561596	0.779	0.293	6.59e-103	12	ACAT2
2.49e-170	0.558777	0.673	0.165	5.18e-166	12	NRM
0	0.556588	0.519	0.051	0	12	CCDC34
4.31e-65	0.553998	0.989	0.856	8.96e-61	12	ANXA5
3.74e-45	0.553898	0.973	0.792	7.79e-41	12	CALR
0	0.552259	0.413	0.01	0	12	ESCO2
3.99e-66	0.550666	0.91	0.567	8.3e-62	12	SNRPE
0	0.550618	0.486	0.013	0	12	TRIP13
8.06e-67	0.549881	0.899	0.525	1.68e-62	12	SET
1.57e-67	0.548001	0.91	0.551	3.26e-63	12	NUDT21
1.1e-80	0.544678	0.751	0.326	2.28e-76	12	HAT1
8.5e-76	0.543354	0.996	0.941	1.77e-71	12	TXN
1.4e-79	0.542885	0.845	0.408	2.91e-75	12	HNRNPD
0	0.542834	0.296	0.009	0	12	HIST1H2AJ
6.22e-85	0.542359	0.792	0.347	1.3e-80	12	EBP
3.85e-66	0.54059	0.947	0.625	8.01e-62	12	TXNDC17
0	0.539705	0.428	0.004	0	12	KIF15
2.58e-51	0.535924	1	0.995	5.38e-47	12	ACTG1
4.66e-57	0.534264	0.658	0.302	9.69e-53	12	MT1E
0	0.532363	0.441	0.018	0	12	NEIL3
3.61e-125	0.530603	0.684	0.208	7.52e-121	12	ACOT7
0	0.528499	0.399	0.01	0	12	KIF2C
0	0.526771	0.4	0.018	0	12	BUB1
2.06e-70	0.52525	0.768	0.362	4.29e-66	12	PRKDC
2.9e-69	0.524272	0.892	0.483	6.03e-65	12	FDPS
3.37e-66	0.524134	0.947	0.675	7.03e-62	12	SNRPD3
5.84e-60	0.523889	0.954	0.644	1.22e-55	12	PDIA6
4.99e-98	0.523624	1	0.998	1.04e-93	12	CFL1
2.96e-210	0.523351	0.607	0.115	6.17e-206	12	LRR1
1.26e-299	0.52011	0.404	0.037	2.61e-295	12	AURKA
1.52e-57	0.51896	0.967	0.778	3.16e-53	12	PRDX2
1.49e-54	0.518698	0.996	0.942	3.11e-50	12	PGK1
1.93e-142	0.516645	0.682	0.188	4.01e-138	12	CBX5
1.68e-59	0.516624	0.733	0.348	3.5e-55	12	KIF20B
4.55e-278	0.516517	0.545	0.073	9.47e-274	12	CDK2
0	0.51553	0.415	0.017	0	12	CCNE2
4.16e-122	0.514892	0.225	0.028	8.66e-118	12	HIST1H2BF
9.99e-218	0.514876	0.58	0.103	2.08e-213	12	NCAPH2
0	0.513945	0.428	0.007	0	12	CDC6
1.99e-57	0.512435	0.947	0.637	4.14e-53	12	HNRNPM
1.04e-33	0.512007	0.958	0.798	2.16e-29	12	LMNA
2.71e-96	0.511735	0.744	0.279	5.64e-92	12	EXOSC8
0	0.511557	0.552	0.063	0	12	DSN1
4.35e-73	0.51035	0.784	0.358	9.06e-69	12	SUPT16H
3.39e-139	0.509877	0.622	0.165	7.06e-135	12	RFC2
1.95e-138	0.508062	0.636	0.172	4.07e-134	12	HADH
2.1e-69	0.507928	0.969	0.749	4.37e-65	12	UQCRQ
5.27e-74	0.507751	0.775	0.343	1.1e-69	12	MZT1
7.63e-56	0.507067	0.993	0.966	1.59e-51	12	ALDOA
3.38e-61	0.504131	0.927	0.582	7.03e-57	12	P4HB
1.16e-62	0.504084	0.87	0.473	2.41e-58	12	BLOC1S1
0	0.500222	0.481	0.05	0	12	BRCA2
2.43e-97	0.499729	0.565	0.176	5.05e-93	12	HMGA1
1.14e-63	0.498367	0.995	0.874	2.38e-59	12	PSME2
2.73e-58	0.498137	0.918	0.712	5.69e-54	12	ATP5J
2.67e-130	0.497575	0.623	0.172	5.55e-126	12	POLD2
6.58e-217	0.494912	0.558	0.095	1.37e-212	12	NCAPD3
4.78e-97	0.494679	0.762	0.282	9.94e-93	12	PPIH
0.00045794	0.493968	0.121	0.079	1	12	GZMB
2.18e-60	0.491803	0.821	0.426	4.55e-56	12	LSMD1
8.51e-138	0.490021	0.678	0.188	1.77e-133	12	VRK1
0	0.487209	0.4	0.004	0	12	DIAPH3
2.26e-53	0.486664	0.874	0.552	4.7e-49	12	HSPB11
0	0.486496	0.329	0.008	0	12	KIF14
0	0.485977	0.419	0.011	0	12	DEPDC1B
0	0.485765	0.488	0.047	0	12	FANCD2
0	0.484637	0.419	0.006	0	12	MCM10
2.78e-69	0.482111	0.819	0.389	5.78e-65	12	SKA2
1.52e-45	0.48184	0.914	0.631	3.17e-41	12	PARP1
1.51e-54	0.481586	0.921	0.604	3.14e-50	12	PSMA4
2.77e-68	0.481534	0.874	0.435	5.76e-64	12	SNRPA
9.38e-46	0.481184	0.949	0.825	1.95e-41	12	EIF4A1
1.16e-269	0.480904	0.505	0.065	2.42e-265	12	FANCG
1.09e-168	0.480527	0.537	0.111	2.27e-164	12	SLC43A3
0	0.480241	0.441	0.012	0	12	DSCC1
4.92e-103	0.479894	0.671	0.225	1.02e-98	12	RAD51C
7.71e-69	0.478932	0.985	0.895	1.61e-64	12	COX5A
2.08e-54	0.478579	0.987	0.861	4.34e-50	12	CALM3
8.15e-58	0.47849	0.962	0.68	1.7e-53	12	PSMB2
1.35e-270	0.477968	0.527	0.07	2.81e-266	12	RFC5
0	0.476208	0.455	0.032	0	12	KIAA1524
1.7e-50	0.475414	0.984	0.864	3.53e-46	12	LCP1
0	0.474636	0.415	0.004	0	12	SPC24
9.42e-61	0.472702	0.804	0.41	1.96e-56	12	ZDHHC12
1.76e-55	0.472463	0.951	0.675	3.66e-51	12	MRPL51
7.57e-47	0.470685	0.965	0.804	1.58e-42	12	SRSF7
2.86e-61	0.470576	0.969	0.765	5.96e-57	12	NDUFA6
1.13e-199	0.470367	0.574	0.106	2.34e-195	12	RPL39L
1.6e-235	0.469515	0.468	0.064	3.34e-231	12	CTNNAL1
1.26e-198	0.468352	0.283	0.027	2.62e-194	12	HIST1H2BH
0	0.467501	0.309	0.008	0	12	MXD3
7.78e-131	0.465082	0.384	0.074	1.62e-126	12	HIST2H2AC
1.79e-50	0.465068	0.91	0.563	3.72e-46	12	CCT5
1.88e-181	0.465032	0.559	0.111	3.91e-177	12	TEX30
0	0.463429	0.415	0.011	0	12	SPAG5
1.81e-29	0.462259	0.638	0.357	3.77e-25	12	RP11-124N14.3
3.03e-71	0.461583	1	0.997	6.31e-67	12	H3F3A
0	0.459128	0.395	0.007	0	12	KIF4A
1.5e-50	0.458822	0.949	0.741	3.12e-46	12	XRCC5
1.08e-49	0.458498	0.883	0.573	2.26e-45	12	TCEB1
4.01e-54	0.458446	0.951	0.629	8.35e-50	12	PSMA3
4.38e-90	0.457464	0.698	0.253	9.11e-86	12	GMPS
2.6e-51	0.456935	0.881	0.516	5.42e-47	12	CCT2
2.97e-48	0.455407	0.883	0.518	6.19e-44	12	LBR
1.4e-66	0.45421	0.612	0.245	2.92e-62	12	CKAP2
1.05e-36	0.452728	0.958	0.754	2.19e-32	12	TPM4
9.29e-24	0.451713	0.982	0.9	1.93e-19	12	HSP90AB1
1.11e-72	0.451635	0.704	0.288	2.32e-68	12	EIF4A3
1.72e-31	0.450601	0.931	0.716	3.58e-27	12	GPI
2.2e-55	0.450517	0.985	0.82	4.58e-51	12	ERH
1.99e-65	0.449542	1	0.998	4.14e-61	12	RPLP0
9.2e-41	0.448366	0.976	0.874	1.91e-36	12	NCL
2.03e-200	0.448195	0.503	0.084	4.23e-196	12	C19orf48
5.06e-48	0.446931	0.962	0.74	1.05e-43	12	YBX1
6.53e-31	0.443296	0.963	0.847	1.36e-26	12	HLA-DRB1
3.78e-51	0.443285	0.921	0.603	7.87e-47	12	VDAC3
1.14e-45	0.442959	0.936	0.656	2.38e-41	12	CYCS
3.32e-41	0.442718	0.947	0.642	6.91e-37	12	CDK2AP2
2.85e-116	0.441976	0.521	0.136	5.93e-112	12	SCCPDH
5.05e-25	0.441606	0.896	0.713	1.05e-20	12	TUBA4A
1.55e-63	0.439914	0.771	0.357	3.24e-59	12	MAD2L2
1.17e-141	0.439407	0.548	0.128	2.44e-137	12	POLD3
9.68e-138	0.438787	0.548	0.13	2.01e-133	12	TTF2
1.74e-48	0.437799	0.863	0.486	3.62e-44	12	ATP1B3
0	0.437553	0.402	0.004	0	12	SKA3
6.73e-59	0.43652	0.788	0.373	1.4e-54	12	GUSB
1.86e-88	0.436336	0.662	0.233	3.88e-84	12	ACYP1
6.43e-67	0.435446	1	0.935	1.34e-62	12	PSMA7
0	0.43467	0.388	0.004	0	12	SKA1
2.76e-62	0.432935	0.761	0.363	5.74e-58	12	COPS3
3.31e-80	0.432924	0.691	0.26	6.89e-76	12	IMPDH2
0	0.432801	0.426	0.013	0	12	POC1A
1.13e-204	0.430828	0.4	0.053	2.36e-200	12	RP11-386G11.10
5.91e-34	0.430152	0.958	0.719	1.23e-29	12	HSP90B1
0	0.428949	0.373	0.002	0	12	PBK
5.04e-57	0.428549	0.991	0.861	1.05e-52	12	PSMB3
5.43e-43	0.427836	0.927	0.724	1.13e-38	12	U2AF1
7.17e-46	0.426879	0.956	0.71	1.49e-41	12	VDAC1
6.54e-42	0.425872	0.914	0.633	1.36e-37	12	TRA2B
4.11e-48	0.424983	0.936	0.611	8.55e-44	12	YWHAE
8.83e-29	0.424486	0.923	0.754	1.84e-24	12	HLA-DRB5
4.99e-35	0.423939	0.989	0.952	1.04e-30	12	CALM2
2.34e-90	0.422666	0.633	0.213	4.87e-86	12	PTPLAD1
2.22e-29	0.422548	0.748	0.423	4.62e-25	12	ARL6IP1
3.84e-265	0.420655	0.229	0.011	7.99e-261	12	HIST1H2AB
8.03e-295	0.42007	0.452	0.047	1.67e-290	12	WDHD1
9.45e-155	0.419623	0.576	0.129	1.97e-150	12	ITGB3BP
0	0.419568	0.329	0.003	0	12	ANLN
0	0.419408	0.34	0.01	0	12	APOBEC3B
4.46e-36	0.419112	0.856	0.573	9.29e-32	12	NME1-NME2
3.43e-41	0.418828	0.984	0.846	7.13e-37	12	RBM3
8.57e-97	0.418438	0.735	0.255	1.78e-92	12	TIMM10
1.56e-42	0.418096	0.905	0.577	3.24e-38	12	TOMM5
1.72e-52	0.41771	0.991	0.82	3.59e-48	12	XRCC6
1.47e-44	0.416571	0.916	0.765	3.06e-40	12	ATP5J2
2.78e-181	0.415974	0.446	0.073	5.79e-177	12	ARHGAP11A
3.97e-49	0.415097	0.881	0.501	8.27e-45	12	RBM17
9.72e-29	0.413636	0.79	0.509	2.02e-24	12	GSTP1
5.7e-37	0.412879	0.914	0.659	1.19e-32	12	NONO
5.13e-80	0.410553	0.583	0.202	1.07e-75	12	CKAP5
2.94e-51	0.40922	0.996	0.979	6.12e-47	12	SUB1
1.76e-39	0.406331	0.916	0.734	3.66e-35	12	SHFM1
4.22e-263	0.405692	0.415	0.044	8.79e-259	12	SLC29A1
7.22e-222	0.405397	0.497	0.075	1.5e-217	12	IFI27L1
7.65e-41	0.404622	0.896	0.591	1.59e-36	12	GSTO1
1.1e-27	0.403251	0.731	0.447	2.29e-23	12	HLA-DQA1
5.06e-41	0.403172	0.901	0.598	1.05e-36	12	NDUFB6
5.3e-43	0.403097	0.918	0.574	1.1e-38	12	ITGB1BP1
3.8e-137	0.401679	0.468	0.1	7.91e-133	12	MSH6
1.72e-66	0.401528	0.673	0.274	3.58e-62	12	NOP56
2.37e-46	0.401304	0.974	0.82	4.94e-42	12	POMP
6.45e-53	0.400885	0.843	0.43	1.34e-48	12	PSMD14
6.56e-61	0.400767	0.435	0.155	1.37e-56	12	UNG
0	0.399195	0.256	0.001	0	12	KIF20A
1.34e-51	0.398423	0.687	0.323	2.78e-47	12	MIS18BP1
3.64e-35	0.398098	0.954	0.7	7.58e-31	12	HNRNPU
0	0.395747	0.411	0.02	0	12	OIP5
0	0.395329	0.41	0.02	0	12	POLE2
0	0.394701	0.327	0.004	0	12	E2F8
[truncated: 367 more rows]

## Sheet: ROC_Tph-like-Treg-vs-Treg
SF Tph-like Treg cluster markers, as identified by running `Seurat::FindMarkers()` using the receiving operating curve (ROC) classifier method to contrast the clusters of SF Tph-like Treg cells (Cluster 1) to other non-mitotic SF Treg cells (Clusters 2 to 11) (see Fig. 6D).
AUC, area under the curve, reflecting the classification power of the corresponding gene. An AUC of 1 means that expression values for the corresponding gene alone are sufficient to differentiate between the 2 contrast groups (i.e. each of the cells in the interest group expresses the gene at a higher level than each of the cells in the reference group). An AUC of 0 also means the gene alone enab…
power, predictive classifying power, defined as `abs(AUC-0.5)*2`; avg_log2FC, log2 fold change of average expression between contrasted cell groups; pct.1, percentage of cells in cluster i expressing corresponding gene; pct.2, percentage of cells in all other clusters expressing corresponding gene
gene	AUC	power	avg_log2FC	pct.1	pct.2
CXCL13	0.624	0.248	3.94206	0.253	0.006
CCL5	0.668	0.336	2.05362	0.546	0.286
KLRB1	0.842	0.684	2.03718	0.823	0.203
CCL4	0.638	0.276	1.93029	0.306	0.034
ID2	0.808	0.616	1.76584	0.774	0.259
HOPX	0.68	0.36	1.70851	0.425	0.086
GZMB	0.638	0.276	1.6633	0.335	0.062
CD40LG	0.789	0.578	1.61266	0.609	0.044
LAG3	0.662	0.324	1.56446	0.447	0.137
GZMA	0.678	0.356	1.51092	0.586	0.27
ALOX5AP	0.829	0.658	1.47376	0.949	0.662
BHLHE40	0.82	0.64	1.42227	0.774	0.2
TSPAN2	0.786	0.572	1.27897	0.622	0.065
RBPJ	0.812	0.624	1.24319	0.91	0.535
BHLHE40-AS1	0.758	0.516	1.22502	0.609	0.113
NR3C1	0.751	0.502	1.18332	0.801	0.439
CTSL	0.613	0.226	1.13833	0.278	0.054
IFNG	0.667	0.334	1.13388	0.343	0.011
ANXA1	0.743	0.486	1.12253	0.929	0.614
GZMH	0.597	0.194	1.09328	0.231	0.039
CTSH	0.707	0.414	1.06141	0.514	0.119
CSF2	0.62	0.24	1.00741	0.241	0.002
CTSW	0.618	0.236	0.978631	0.378	0.156
LMO4	0.717	0.434	0.977137	0.535	0.111
IGFL2	0.623	0.246	0.960575	0.251	0.006
ITGA4	0.768	0.536	0.950416	0.925	0.587
FKBP5	0.697	0.394	0.941314	0.446	0.055
NMB	0.587	0.174	0.921777	0.227	0.058
NDFIP2	0.725	0.45	0.917199	0.769	0.443
PDCD1	0.714	0.428	0.899853	0.625	0.235
CD82	0.756	0.512	0.865118	0.913	0.63
TRAT1	0.691	0.382	0.855262	0.536	0.172
TPI1	0.745	0.49	0.848555	0.993	0.944
AC092580.4	0.616	0.232	0.846976	0.237	0.004
KLRG1	0.638	0.276	0.841568	0.342	0.074
DDIT4	0.685	0.37	0.824421	0.741	0.459
ARL3	0.715	0.43	0.81414	0.564	0.16
FABP5	0.664	0.328	0.805533	0.494	0.186
CD6	0.69	0.38	0.781569	0.672	0.328
PNP	0.693	0.386	0.773243	0.626	0.293
LGALS1	0.647	0.294	0.761966	0.916	0.852
2022-09-11	0.676	0.352	0.760094	0.589	0.282
CD4	0.705	0.41	0.751324	0.921	0.705
RGS16	0.61	0.22	0.75017	0.266	0.05
UCP3	0.613	0.226	0.747359	0.245	0.02
THEMIS	0.684	0.368	0.745211	0.431	0.067
RP11-316P17.2	0.647	0.294	0.733939	0.327	0.034
CTSB	0.722	0.444	0.724034	0.935	0.728
ITM2A	0.679	0.358	0.71239	0.868	0.667
TBXAS1	0.665	0.33	0.704366	0.389	0.06
SH3BGRL3	0.763	0.526	0.702851	1	0.999
ADAM19	0.679	0.358	0.69909	0.526	0.19
ZBED2	0.598	0.196	0.69851	0.267	0.075
STOM	0.676	0.352	0.697619	0.457	0.114
PTMS	0.627	0.254	0.685741	0.341	0.092
PDIA3	0.698	0.396	0.682113	0.892	0.724
MIR155HG	0.628	0.256	0.678381	0.439	0.195
ANKRD28	0.665	0.33	0.663168	0.496	0.176
XBP1	0.649	0.298	0.658995	0.449	0.165
CD151	0.68	0.36	0.658227	0.62	0.297
PTPN13	0.636	0.272	0.657264	0.274	0.002
CD96	0.687	0.374	0.652484	0.791	0.511
S100A11	0.737	0.474	0.648298	1	0.984
GPR56	0.581	0.162	0.647995	0.169	0.008
PKM	0.7	0.4	0.646379	0.989	0.943
CDK2AP2	0.683	0.366	0.642441	0.846	0.629
BST2	0.685	0.37	0.641505	0.927	0.774
APOBEC3G	0.666	0.332	0.635806	0.824	0.629
HSPB1	0.668	0.336	0.631958	0.809	0.545
CKLF	0.673	0.346	0.631813	0.938	0.836
PTPN7	0.678	0.356	0.62632	0.837	0.59
RBMS1	0.666	0.332	0.625865	0.46	0.134
IGFLR1	0.668	0.336	0.620905	0.65	0.355
PDCD4	0.665	0.33	0.619108	0.748	0.482
CD63	0.688	0.376	0.616512	0.873	0.619
TUBA1B	0.622	0.244	0.614664	0.868	0.776
TNFSF8	0.624	0.248	0.613407	0.292	0.045
CD97	0.598	0.196	0.607213	0.668	0.582
COTL1	0.605	0.21	0.606786	0.626	0.44
CRIP1	0.627	0.254	0.605513	0.927	0.839
PLA2G16	0.667	0.334	0.597605	0.564	0.241
IFITM2	0.697	0.394	0.591677	0.988	0.929
NKG7	0.582	0.164	0.583538	0.251	0.091
ACOT7	0.651	0.302	0.579072	0.478	0.191
PGAM1	0.692	0.384	0.576511	0.97	0.904
RARRES3	0.651	0.302	0.575044	0.848	0.648
SARAF	0.529	0.058	0.574716	0.195	0.144
YWHAQ	0.68	0.36	0.568646	0.936	0.801
RAP1B	0.691	0.382	0.563191	0.947	0.862
GIMAP6	0.649	0.298	0.561337	0.548	0.266
ITGB2	0.681	0.362	0.560633	0.965	0.879
STK17A	0.644	0.288	0.560041	0.542	0.272
JUN	0.621	0.242	0.558965	0.716	0.516
PDIA6	0.674	0.348	0.558903	0.848	0.631
GAPDH	0.714	0.428	0.55265	1	0.999
GADD45G	0.63	0.26	0.552149	0.361	0.103
TNFSF10	0.633	0.266	0.550724	0.717	0.505
PGK1	0.678	0.356	0.550149	0.986	0.939
TMEM167A	0.655	0.31	0.550085	0.672	0.425
CD2	0.701	0.402	0.549023	0.992	0.959
TNF	0.604	0.208	0.548623	0.416	0.214
ZFP36L1	0.629	0.258	0.543747	0.888	0.785
CAPG	0.59	0.18	0.543672	0.594	0.473
CALR	0.655	0.31	0.536976	0.922	0.783
LAPTM5	0.714	0.428	0.536749	0.992	0.965
CD99	0.701	0.402	0.53599	0.996	0.97
PHLDA1	0.648	0.296	0.535939	0.704	0.421
CRIP2	0.605	0.21	0.534899	0.586	0.397
SMCO4	0.635	0.27	0.532833	0.31	0.042
LTA	0.548	0.096	0.532327	0.364	0.271
PASK	0.564	0.128	0.527817	0.271	0.149
CLU	0.605	0.21	0.526947	0.252	0.044
RASAL3	0.617	0.234	0.525839	0.474	0.256
ZEB2	0.632	0.264	0.511367	0.294	0.029
NFKBIA	0.628	0.256	0.510749	0.722	0.518
SYTL2	0.619	0.238	0.510447	0.289	0.054
NELL2	0.607	0.214	0.509415	0.217	0.003
ZFP36L2	0.59	0.18	0.508687	0.605	0.444
MFSD10	0.653	0.306	0.507255	0.738	0.49
GIMAP5	0.632	0.264	0.506724	0.518	0.269
CCDC88A	0.611	0.222	0.505372	0.284	0.062
RP5-1028K7.2	0.618	0.236	0.503158	0.265	0.029
P4HA2	0.614	0.228	0.502067	0.231	0.004
GNA15	0.633	0.266	0.49979	0.5	0.247
TRPS1	0.631	0.262	0.4995	0.421	0.163
F2R	0.607	0.214	0.496824	0.284	0.074
CLEC2B	0.639	0.278	0.496654	0.622	0.348
CCDC167	0.654	0.308	0.49447	0.816	0.593
AHI1	0.617	0.234	0.49298	0.316	0.084
GPX4	0.633	0.266	0.491872	0.863	0.711
MSN	0.663	0.326	0.49186	0.903	0.765
FASLG	0.618	0.236	0.490309	0.266	0.032
CLSTN3	0.638	0.276	0.48646	0.482	0.213
CCDC50	0.616	0.232	0.483672	0.371	0.142
HMGB1	0.696	0.392	0.483156	0.996	0.964
HIF1A	0.63	0.26	0.482133	0.582	0.34
CXCR6	0.608	0.216	0.479719	0.799	0.669
SLC9A3R1	0.66	0.32	0.47956	0.903	0.749
CDK6	0.623	0.246	0.478543	0.47	0.24
MYO7A	0.619	0.238	0.477256	0.273	0.036
ANXA6	0.668	0.336	0.467096	0.946	0.817
OASL	0.647	0.294	0.465508	0.632	0.36
SLC16A3	0.637	0.274	0.464735	0.548	0.287
TSPO	0.645	0.29	0.46238	0.864	0.707
TXN	0.649	0.298	0.462203	0.982	0.938
P4HB	0.618	0.236	0.46005	0.73	0.572
IFITM3	0.586	0.172	0.459978	0.722	0.65
GIMAP4	0.625	0.25	0.45796	0.771	0.592
GIMAP7	0.649	0.298	0.457288	0.839	0.627
CCND3	0.634	0.268	0.45645	0.788	0.582
PRELID1	0.63	0.26	0.454798	0.795	0.616
NUCB2	0.608	0.216	0.452377	0.374	0.161
GPR65	0.611	0.222	0.451918	0.381	0.162
VIM	0.622	0.244	0.45146	0.999	0.993
TSEN54	0.633	0.266	0.449564	0.421	0.155
DAD1	0.662	0.324	0.446826	0.929	0.808
ACADVL	0.632	0.264	0.446301	0.615	0.377
HSBP1	0.635	0.27	0.445343	0.749	0.555
ANXA5	0.653	0.306	0.443488	0.943	0.85
CYSLTR1	0.6	0.2	0.439258	0.281	0.083
FKBP11	0.606	0.212	0.438138	0.368	0.16
NDUFV2	0.637	0.274	0.436739	0.943	0.865
CAMK1	0.617	0.234	0.436409	0.313	0.081
IL7R	0.601	0.202	0.434469	0.524	0.313
CCL3	0.527	0.054	0.431145	0.058	0.003
GPR171	0.612	0.224	0.430016	0.386	0.159
CCR2	0.6	0.2	0.429266	0.381	0.184
PHLDA2	0.602	0.204	0.427688	0.381	0.179
TRBC2	0.527	0.054	0.425924	0.175	0.125
CD200R1	0.617	0.234	0.42231	0.263	0.029
MYL6	0.712	0.424	0.421306	1	0.999
PPIB	0.651	0.302	0.420344	0.983	0.94
LDHA	0.637	0.274	0.419394	0.989	0.956
CD9	0.575	0.15	0.419124	0.269	0.122
SUPT3H	0.6	0.2	0.418302	0.335	0.141
CLEC2D	0.609	0.218	0.416599	0.697	0.532
HSP90B1	0.627	0.254	0.41507	0.86	0.71
SPOCK2	0.626	0.252	0.414914	0.985	0.938
SEM1	0.534	0.068	0.414414	0.18	0.118
PSTPIP1	0.627	0.254	0.411004	0.704	0.491
SGK1	0.577	0.154	0.410022	0.226	0.072
ALDOA	0.645	0.29	0.406206	0.989	0.964
ATP8B4	0.603	0.206	0.405155	0.223	0.018
DYNLL1	0.649	0.298	0.405008	0.968	0.898
TMEM173	0.619	0.238	0.404902	0.875	0.757
LCP1	0.619	0.238	0.404534	0.932	0.859
ZYX	0.603	0.206	0.4039	0.555	0.365
ADGRG1	0.548	0.096	0.401849	0.098	0.002
HNRNPUL1	0.621	0.242	0.399924	0.719	0.501
PDLIM1	0.588	0.176	0.397893	0.305	0.132
TUBA4A	0.628	0.256	0.397626	0.859	0.703
AL606807.1	0.545	0.09	0.396436	0.094	0.004
NMRK1	0.616	0.232	0.395536	0.425	0.193
CITED2	0.585	0.17	0.395268	0.337	0.166
PYCARD	0.593	0.186	0.394661	0.706	0.581
CASS4	0.607	0.214	0.392891	0.26	0.045
PPM1M	0.607	0.214	0.391834	0.4	0.187
FTH1	0.565	0.13	0.39023	1	0.999
LINC01871	0.538	0.076	0.388579	0.076	0.001
INPP4B	0.616	0.232	0.387493	0.465	0.235
HCST	0.628	0.256	0.387332	0.968	0.92
KRAS	0.618	0.236	0.38702	0.62	0.395
ILK	0.628	0.256	0.384995	0.791	0.593
FKBP2	0.61	0.22	0.380888	0.494	0.283
C1orf162	0.55	0.1	0.379931	0.119	0.019
FGL2	0.588	0.176	0.377168	0.388	0.212
VDAC1	0.626	0.252	0.377134	0.839	0.702
UCP2	0.598	0.196	0.373018	0.971	0.95
XCL1	0.525	0.05	0.372961	0.051	0.001
DSTN	0.622	0.244	0.372043	0.74	0.545
CTSD	0.601	0.202	0.36985	0.784	0.652
OXNAD1	0.604	0.208	0.369246	0.507	0.305
NFATC3	0.614	0.228	0.368573	0.564	0.343
PLIN2	0.612	0.224	0.366495	0.566	0.352
HSPA5	0.61	0.22	0.366357	0.734	0.56
PRR5L	0.592	0.184	0.365885	0.187	0.003
LINC01943	0.531	0.062	0.365666	0.161	0.101
CSF1	0.567	0.134	0.365156	0.364	0.234
TIMP1	0.602	0.204	0.364015	0.873	0.735
CLIC1	0.656	0.312	0.36308	0.997	0.984
TGFB1	0.612	0.224	0.360459	0.641	0.423
ITGB1	0.623	0.246	0.360117	0.949	0.842
MAF	0.596	0.192	0.359899	0.675	0.521
MT-CYB	0.661	0.322	0.359201	1	1
SEC61B	0.628	0.256	0.359127	0.954	0.865
UQCR11	0.53	0.06	0.358836	0.191	0.136
ELOB	0.53	0.06	0.358738	0.194	0.139
HLA-DRA	0.539	0.078	0.35702	0.644	0.592
CD226	0.609	0.218	0.356165	0.447	0.229
TLN1	0.606	0.212	0.353877	0.691	0.498
POLR2L	0.623	0.246	0.353697	0.911	0.799
NUTF2	0.605	0.21	0.352337	0.763	0.611
TC2N	0.587	0.174	0.350229	0.324	0.148
MTSS1	0.597	0.194	0.349279	0.301	0.104
RHOC	0.603	0.206	0.347522	0.44	0.23
RNASEK	0.56	0.12	0.34653	0.532	0.412
TMEM14C	0.612	0.224	0.346337	0.639	0.424
SLC1A4	0.549	0.098	0.344679	0.172	0.077
ATP5D	0.573	0.146	0.344391	0.374	0.238
OSM	0.563	0.126	0.344305	0.184	0.06
GSTO1	0.611	0.222	0.344052	0.758	0.58
LST1	0.565	0.13	0.342487	0.224	0.097
GLIPR1	0.587	0.174	0.341602	0.587	0.421
ORAI2	0.588	0.176	0.341547	0.288	0.113
EFHD2	0.595	0.19	0.340536	0.393	0.205
SUN2	0.582	0.164	0.339724	0.467	0.301
MGAT4A	0.597	0.194	0.338676	0.267	0.069
MACF1	0.602	0.204	0.338608	0.666	0.478
TMSB4X	0.677	0.354	0.33772	1	1
PFN1	0.658	0.316	0.337621	1	1
MIF	0.604	0.208	0.33696	0.993	0.984
JAML	0.532	0.064	0.335096	0.093	0.03
HTATSF1	0.594	0.188	0.333751	0.478	0.295
DUSP6	0.575	0.15	0.333546	0.271	0.124
MINOS1	0.608	0.216	0.332989	0.726	0.554
ATP5MC2	0.529	0.058	0.332525	0.195	0.141
ARRB2	0.601	0.202	0.332464	0.706	0.542
AD000671.2	0.545	0.09	0.33189	0.144	0.055
WIPF1	0.605	0.21	0.331317	0.888	0.768
MAMDC2	0.571	0.142	0.330455	0.151	0.008
BANF1	0.611	0.222	0.33015	0.74	0.57
DHRS7	0.609	0.218	0.328478	0.825	0.672
AC104820.2	0.573	0.146	0.326379	0.181	0.037
RPS6KA1	0.609	0.218	0.325918	0.568	0.347
LIMS1	0.601	0.202	0.325394	0.784	0.612
MBNL2	0.598	0.196	0.32501	0.407	0.211
MANF	0.59	0.18	0.324983	0.501	0.322
NFIA	0.576	0.152	0.323648	0.165	0.014
DPP4	0.572	0.144	0.323176	0.184	0.04
GLUL	0.58	0.16	0.322217	0.345	0.183
RP11-124N14.3	0.554	0.108	0.321723	0.449	0.351
SIPA1L1	0.593	0.186	0.321419	0.364	0.18
ARPC1B	0.633	0.266	0.320851	0.982	0.93
FKBP1A	0.615	0.23	0.320754	0.971	0.886
CYB5R3	0.612	0.224	0.320424	0.699	0.49
GOLIM4	0.578	0.156	0.320289	0.211	0.055
ELOVL1	0.606	0.212	0.319378	0.663	0.469
ATP5MC3	0.529	0.058	0.318766	0.18	0.127
BSG	0.62	0.24	0.317478	0.878	0.768
FHL1	0.585	0.17	0.315978	0.202	0.032
NUDT16	0.592	0.184	0.313495	0.324	0.139
SLC9A9	0.582	0.164	0.313378	0.375	0.211
SNRPD3	0.609	0.218	0.313215	0.831	0.664
NFATC2	0.596	0.192	0.313183	0.425	0.229
ITGAL	0.594	0.188	0.312899	0.56	0.37
ATP5MG	0.526	0.052	0.312856	0.193	0.143
SH2D1A	0.592	0.184	0.312477	0.672	0.507
TESPA1	0.593	0.186	0.312148	0.482	0.298
RTFDC1	0.593	0.186	0.310621	0.622	0.478
CANX	0.599	0.198	0.309729	0.705	0.52
M6PR	0.598	0.196	0.309509	0.719	0.547
GDE1	0.587	0.174	0.30945	0.465	0.292
C17orf49	0.591	0.182	0.309248	0.38	0.199
ITPR1	0.576	0.152	0.3092	0.313	0.163
2022-09-07	0.622	0.244	0.309176	0.946	0.853
RAB1B	0.608	0.216	0.306132	0.834	0.656
IFI27L2	0.609	0.218	0.304857	0.792	0.63
ITGAE	0.595	0.19	0.303364	0.483	0.292
CD69	0.579	0.158	0.302497	0.47	0.309
ERN1	0.578	0.156	0.302207	0.234	0.077
SLAMF1	0.59	0.18	0.301259	0.788	0.645
PRKCDBP	0.566	0.132	0.300399	0.223	0.092
RORC	0.574	0.148	0.299665	0.186	0.036
ADRB2	0.568	0.136	0.298736	0.173	0.037
BLVRA	0.598	0.196	0.298603	0.384	0.18
RNH1	0.6	0.2	0.29836	0.749	0.588
KIF21A	0.588	0.176	0.298159	0.283	0.105
EVI2B	0.588	0.176	0.297781	0.389	0.21
IL4I1	0.56	0.12	0.296756	0.139	0.019
HAVCR2	0.565	0.13	0.296253	0.306	0.179
TRAV13-1	0.519	0.038	0.29562	0.057	0.018
TMEM200A	0.579	0.158	0.294515	0.198	0.041
LIMA1	0.577	0.154	0.293313	0.47	0.322
NDUFB2	0.61	0.22	0.292009	0.931	0.849
ERCC1	0.586	0.172	0.291801	0.416	0.24
NOTCH2	0.591	0.182	0.291685	0.409	0.225
ETHE1	0.591	0.182	0.291635	0.715	0.548
C16orf54	0.59	0.18	0.291221	0.392	0.208
FLNA	0.589	0.178	0.290566	0.853	0.76
SRGN	0.579	0.158	0.290149	1	0.991
HMOX2	0.599	0.198	0.289438	0.792	0.625
SNX9	0.571	0.142	0.288401	0.378	0.237
TGFBR2	0.589	0.178	0.288293	0.266	0.085
CAT	0.592	0.184	0.288184	0.525	0.338
SRI	0.602	0.204	0.288021	0.841	0.717
KRT10	0.587	0.174	0.287059	0.478	0.298
MYL12A	0.631	0.262	0.286494	1	0.995
MIR142	0.566	0.132	0.286319	0.44	0.316
MID1IP1	0.583	0.166	0.286275	0.28	0.113
TOMM5	0.599	0.198	0.286146	0.738	0.566
AHNAK	0.601	0.202	0.286122	0.971	0.93
DEK	0.591	0.182	0.285831	0.796	0.651
SEC61G	0.598	0.196	0.285683	0.899	0.821
KDM5B	0.584	0.168	0.284983	0.467	0.298
SLC39A8	0.583	0.166	0.284742	0.269	0.101
WDR54	0.59	0.18	0.28468	0.5	0.316
RAB27A	0.589	0.178	0.284586	0.612	0.438
FYB1	0.524	0.048	0.283345	0.177	0.131
LRMP	0.572	0.144	0.282892	0.152	0.009
CYP4F22	0.572	0.144	0.282886	0.169	0.025
DNPH1	0.57	0.14	0.28283	0.794	0.696
WDR83OS	0.608	0.216	0.282829	0.911	0.834
SPCS2	0.598	0.196	0.282612	0.842	0.722
SERF2	0.66	0.32	0.281189	1	0.997
TMA7	0.636	0.272	0.280998	0.996	0.974
CYB561	0.565	0.13	0.280864	0.132	0.001
AGPAT2	0.59	0.18	0.280727	0.359	0.173
DRAP1	0.6	0.2	0.280466	0.881	0.774
TMED2	0.596	0.192	0.280322	0.781	0.64
RP11-81H14.2	0.567	0.134	0.279547	0.143	0.008
LASP1	0.588	0.176	0.279527	0.661	0.509
NUDT14	0.579	0.158	0.279283	0.299	0.142
CPNE7	0.558	0.116	0.278406	0.119	0.004
CXorf40B	0.58	0.16	0.27721	0.341	0.179
STAT4	0.586	0.172	0.276683	0.515	0.34
RHOA	0.647	0.294	0.276434	0.997	0.992
ARHGAP18	0.588	0.176	0.273143	0.317	0.139
H2AFV	0.555	0.11	0.272564	0.56	0.447
CIB1	0.61	0.22	0.271294	0.929	0.835
COMMD8	0.594	0.188	0.271289	0.55	0.356
S100A4	0.601	0.202	0.27116	0.999	0.997
TNFRSF12A	0.571	0.142	0.27103	0.204	0.062
PAG1	0.576	0.152	0.270806	0.565	0.413
RALA	0.581	0.162	0.269708	0.609	0.447
VOPP1	0.586	0.172	0.269281	0.453	0.276
POLR2E	0.592	0.184	0.269122	0.756	0.594
IFI44	0.584	0.168	0.26894	0.453	0.277
UQCRQ	0.595	0.19	0.268844	0.873	0.741
BTLA	0.569	0.138	0.268381	0.194	0.056
GPAA1	0.586	0.172	0.267894	0.526	0.356
MT-CO2	0.657	0.314	0.267733	1	1
ACTB	0.592	0.184	0.266787	1	1
RNF167	0.587	0.174	0.26666	0.773	0.626
GPR108	0.59	0.18	0.266409	0.594	0.405
GUK1	0.6	0.2	0.266369	0.916	0.844
TAGLN2	0.597	0.194	0.265796	0.997	0.984
ATP5F1E	0.524	0.048	0.265484	0.195	0.146
MAPKAPK3	0.594	0.188	0.265442	0.643	0.464
SHFM1	0.579	0.158	0.264695	0.776	0.731
MYL12B	0.63	0.26	0.263542	0.996	0.987
ARPC2	0.628	0.256	0.263221	1	0.989
PPARG	0.569	0.138	0.262812	0.145	0.007
BCAP31	0.601	0.202	0.261927	0.878	0.739
GPI	0.585	0.17	0.261912	0.827	0.708
PDE4D	0.584	0.168	0.261358	0.446	0.27
GOLGA7	0.593	0.186	0.261318	0.698	0.521
CCDC85B	0.579	0.158	0.261031	0.602	0.45
WARS	0.566	0.132	0.260892	0.367	0.236
GPX1	0.536	0.072	0.260482	0.688	0.673
EDF1	0.615	0.23	0.26019	0.979	0.94
COX20	0.58	0.16	0.259798	0.594	0.445
IGFBP4	0.554	0.108	0.258634	0.119	0.01
IDH2	0.58	0.16	0.258542	0.564	0.413
TNFAIP8	0.57	0.14	0.25839	0.712	0.579
PLEKHO1	0.565	0.13	0.257494	0.202	0.073
CDC37	0.588	0.176	0.256432	0.904	0.835
PHPT1	0.594	0.188	0.256363	0.645	0.442
SLBP	0.576	0.152	0.256321	0.396	0.241
OSTC	0.585	0.17	0.255968	0.719	0.566
CIAO1	0.586	0.172	0.255728	0.535	0.357
EMB	0.577	0.154	0.255313	0.778	0.665
SEC11A	0.591	0.182	0.255182	0.9	0.784
SLC27A2	0.58	0.16	0.254179	0.321	0.158
SCCPDH	0.577	0.154	0.253847	0.283	0.127
GNG4	0.542	0.084	0.252951	0.084	0.001
DPM2	0.585	0.17	0.252738	0.431	0.257
HINT1	0.623	0.246	0.252221	0.999	0.98
TRABD2A	0.564	0.128	0.252116	0.166	0.038
RP11-345M22.1	0.54	0.08	0.251904	0.094	0.015
CYBA	0.52	0.04	0.251887	0.895	0.875
ITGB7	0.575	0.15	0.251464	0.532	0.384
NTRK2	0.559	0.118	0.251089	0.122	0.003
GSTP1	0.578	0.156	0.250655	0.639	0.5
DBNL	0.584	0.168	0.250279	0.705	0.557
SELENOF	0.536	0.072	0.250117	0.168	0.097
MB	0.525	0.05	0.249978	0.051	0.002
ATP5MD	0.529	0.058	0.249822	0.176	0.119
SQLE	0.57	0.14	0.249763	0.273	0.131
POLR2G	0.587	0.174	0.249673	0.706	0.547
C9orf16	0.582	0.164	0.249451	0.91	0.839
PRDM1	0.546	0.092	0.249377	0.579	0.494
GPSM3	0.598	0.196	0.24897	0.949	0.864
MAP1LC3A	0.558	0.116	0.248735	0.281	0.166
ANAPC16	0.594	0.188	0.248484	0.892	0.782
LSM4	0.574	0.148	0.248318	0.514	0.368
ALAS1	0.561	0.122	0.248026	0.313	0.195
GNG5	0.603	0.206	0.247718	0.964	0.906
RANBP1	0.577	0.154	0.246245	0.662	0.501
PPAP2A	0.569	0.138	0.245882	0.212	0.073
S100A6	0.568	0.136	0.245833	0.999	0.996
CA5B	0.577	0.154	0.245354	0.305	0.149
TYMP	0.582	0.164	0.245278	0.791	0.633
ENSA	0.58	0.16	0.245211	0.745	0.624
TNFRSF25	0.57	0.14	0.243837	0.443	0.294
CCL23	0.523	0.046	0.243751	0.057	0.011
HDLBP	0.568	0.136	0.243648	0.386	0.249
DBI	0.599	0.198	0.243534	0.96	0.875
SNX6	0.586	0.172	0.243269	0.868	0.724
HLA-DQA1	0.523	0.046	0.242847	0.478	0.445
PSMA6	0.593	0.186	0.24271	0.857	0.75
RAN	0.604	0.208	0.242625	0.972	0.934
ST3GAL1	0.57	0.14	0.242198	0.456	0.313
TARSL2	0.575	0.15	0.241583	0.276	0.122
FAM50A	0.563	0.126	0.241477	0.294	0.165
ARF5	0.594	0.188	0.241427	0.913	0.835
CAP1	0.594	0.188	0.240839	0.976	0.932
ARPC5	0.59	0.18	0.240805	0.936	0.859
ATP5MF	0.531	0.062	0.24074	0.186	0.125
PDE7B	0.537	0.074	0.240524	0.075	0.002
ATP5J	0.574	0.148	0.240469	0.752	0.709
HLA-DPA1	0.542	0.084	0.240432	0.824	0.786
ATP5F1	0.562	0.124	0.239367	0.724	0.691
RGS9	0.566	0.132	0.239161	0.148	0.016
DTHD1	0.56	0.12	0.239071	0.191	0.07
RALGDS	0.577	0.154	0.238741	0.605	0.46
KMT2A	0.573	0.146	0.238576	0.535	0.381
NEDD8	0.589	0.178	0.238475	0.886	0.784
PCBP1	0.562	0.124	0.237832	0.672	0.552
UBE2E3	0.567	0.134	0.237655	0.284	0.147
TNFRSF18	0.596	0.192	0.237042	0.932	0.795
ROMO1	0.585	0.17	0.236765	0.85	0.736
SEC14L2	0.566	0.132	0.236668	0.173	0.042
TRAF3IP3	0.581	0.162	0.23636	0.896	0.802
SYNE1	0.575	0.15	0.236321	0.464	0.306
MBP	0.577	0.154	0.236298	0.618	0.463
CALHM2	0.578	0.156	0.23627	0.594	0.447
SFMBT2	0.567	0.134	0.23596	0.172	0.038
EML4	0.572	0.144	0.235183	0.819	0.707
DUT	0.568	0.136	0.234769	0.615	0.474
TMEM230	0.579	0.158	0.234638	0.719	0.558
RAB37	0.562	0.124	0.234535	0.305	0.176
LSP1	0.61	0.22	0.234493	0.996	0.984
SECISBP2L	0.564	0.128	0.234004	0.471	0.34
DIAPH1	0.569	0.138	0.233727	0.612	0.47
IL21	0.541	0.082	0.233094	0.083	0.002
VASP	0.577	0.154	0.232142	0.643	0.488
MRTO4	0.57	0.14	0.232095	0.314	0.171
SLC4A7	0.565	0.13	0.231834	0.312	0.178
CD2BP2	0.579	0.158	0.231294	0.609	0.438
DOCK8	0.575	0.15	0.231011	0.699	0.568
SMOX	0.565	0.13	0.230903	0.136	0.007
NSG1	0.544	0.088	0.230417	0.108	0.02
REEP4	0.579	0.158	0.230415	0.357	0.191
C12orf75	0.526	0.052	0.23039	0.522	0.47
GGT1	0.572	0.144	0.228936	0.327	0.183
BAD	0.574	0.148	0.228541	0.425	0.276
GLIPR2	0.57	0.14	0.228431	0.706	0.594
CCDC107	0.565	0.13	0.228253	0.773	0.653
C4orf48	0.573	0.146	0.227792	0.55	0.4
S100A10	0.556	0.112	0.22756	0.997	0.997
GZMM	0.549	0.098	0.227469	0.582	0.505
SMARCA2	0.557	0.114	0.226438	0.364	0.248
NPDC1	0.582	0.164	0.225983	0.42	0.246
TCF25	0.582	0.164	0.225939	0.799	0.645
VDR	0.567	0.134	0.225767	0.263	0.131
TUBB6	0.564	0.128	0.225518	0.158	0.03
BRK1	0.594	0.188	0.225247	0.961	0.89
OSTF1	0.575	0.15	0.224861	0.841	0.725
ATP5PF	0.526	0.052	0.224777	0.165	0.116
UFM1	0.573	0.146	0.22456	0.579	0.43
ITGA2	0.56	0.12	0.224521	0.15	0.031
ATP5G3	0.572	0.144	0.224379	0.77	0.774
VPS29	0.575	0.15	0.224136	0.749	0.616
CFL1	0.608	0.216	0.223937	0.997	0.998
SLC31A2	0.572	0.144	0.223889	0.224	0.079
ECHS1	0.576	0.152	0.223543	0.518	0.364
AC018816.3	0.557	0.114	0.223309	0.141	0.028
EIF4G2	0.581	0.162	0.223064	0.892	0.821
TPM4	0.579	0.158	0.223001	0.856	0.747
ACAA2	0.57	0.14	0.222476	0.474	0.334
TADA3	0.579	0.158	0.222423	0.708	0.553
MAD2L2	0.575	0.15	0.222246	0.504	0.347
MYDGF	0.533	0.066	0.222195	0.133	0.066
DUSP23	0.577	0.154	0.221833	0.532	0.364
SH2D2A	0.581	0.162	0.221769	0.888	0.76
GRHPR	0.575	0.15	0.221767	0.449	0.293
TNFSF14	0.554	0.108	0.221575	0.231	0.12
ARL2BP	0.572	0.144	0.220732	0.536	0.389
C19orf10	0.548	0.096	0.2206	0.517	0.435
PDIA4	0.562	0.124	0.220526	0.499	0.372
UBL5	0.598	0.196	0.220448	0.982	0.956
TPM3	0.591	0.182	0.22016	0.986	0.971
PLEC	0.571	0.142	0.220069	0.64	0.491
SDF4	0.565	0.13	0.219804	0.601	0.466
MRPL3	0.574	0.148	0.219617	0.529	0.369
TMX4	0.571	0.142	0.219311	0.598	0.462
PRSS23	0.548	0.096	0.218683	0.104	0.009
CRELD2	0.565	0.13	0.217494	0.249	0.118
C7orf73	0.57	0.14	0.216952	0.615	0.489
GOLPH3	0.569	0.138	0.216906	0.416	0.271
MICAL2	0.569	0.138	0.216789	0.345	0.205
CD276	0.564	0.128	0.215881	0.14	0.012
B3GAT3	0.57	0.14	0.215104	0.471	0.322
UBASH3A	0.571	0.142	0.214804	0.399	0.253
IL26	0.541	0.082	0.214658	0.089	0.007
CDKN2C	0.565	0.13	0.214146	0.269	0.133
FUOM	0.57	0.14	0.214079	0.335	0.191
TMBIM4	0.538	0.076	0.213786	0.143	0.067
IMMT	0.573	0.146	0.213384	0.5	0.344
PCNA	0.559	0.118	0.213153	0.325	0.205
MRPL41	0.577	0.154	0.213101	0.778	0.635
GTDC1	0.565	0.13	0.213006	0.237	0.105
ATP5IF1	0.529	0.058	0.212716	0.184	0.127
DNAJA1	0.575	0.15	0.212498	0.73	0.611
AC004687.1	0.53	0.06	0.212149	0.119	0.06
MT-ND2	0.577	0.154	0.211602	0.988	0.971
PTGER4	0.564	0.128	0.211092	0.276	0.144
C9orf89	0.563	0.126	0.21045	0.422	0.287
RBM8A	0.57	0.14	0.210367	0.877	0.799
RHOB	0.557	0.114	0.210232	0.223	0.106
PSENEN	0.569	0.138	0.209583	0.368	0.226
CECR1	0.559	0.118	0.209295	0.198	0.079
COX6A1	0.573	0.146	0.209172	0.88	0.805
ALDOC	0.554	0.108	0.208447	0.244	0.136
DAPK2	0.55	0.1	0.208279	0.104	0.005
LAGE3	0.565	0.13	0.208076	0.334	0.198
CHCHD10	0.555	0.11	0.207692	0.208	0.095
APEX1	0.566	0.132	0.207629	0.537	0.399
KIAA1551	0.563	0.126	0.207573	0.765	0.648
MTCH1	0.564	0.128	0.207567	0.443	0.303
HMGN1	0.566	0.132	0.207355	0.884	0.79
ATP5PB	0.53	0.06	0.207022	0.148	0.09
SFXN3	0.57	0.14	0.207005	0.403	0.257
TIMM17B	0.57	0.14	0.20671	0.518	0.364
BCL2L1	0.56	0.12	0.206586	0.499	0.371
PSMD1	0.566	0.132	0.206574	0.573	0.443
TEX30	0.559	0.118	0.206127	0.222	0.103
PLAUR	0.558	0.116	0.205918	0.134	0.019
ANAPC11	0.572	0.144	0.205862	0.734	0.602
ISCU	0.543	0.086	0.205803	0.787	0.731
PAXX	0.53	0.06	0.205749	0.13	0.07
CPPED1	0.564	0.128	0.205612	0.276	0.146
RUNX2	0.555	0.11	0.205349	0.161	0.05
KDELR2	0.567	0.134	0.204439	0.447	0.307
RABGAP1L	0.556	0.112	0.203998	0.573	0.456
DNAJC1	0.572	0.144	0.20335	0.417	0.262
LPCAT4	0.561	0.122	0.203177	0.49	0.368
ST8SIA4	0.571	0.142	0.202875	0.427	0.272
SAMSN1	0.577	0.154	0.202842	0.724	0.581
RNF19A	0.557	0.114	0.202743	0.54	0.427
TLE3	0.561	0.122	0.202616	0.184	0.06
SLC20A1	0.565	0.13	0.202154	0.374	0.235
LPIN2	0.566	0.132	0.202143	0.374	0.234
TRADD	0.565	0.13	0.201819	0.611	0.477
PRKDC	0.564	0.128	0.201818	0.492	0.353
PIGT	0.564	0.128	0.201655	0.528	0.401
SNHG8	0.461	0.078	-0.200188	0.425	0.458
NT5C	0.448	0.104	-0.200536	0.569	0.598
GK	0.462	0.076	-0.200983	0.262	0.322
IER2	0.464	0.072	-0.201864	0.688	0.665
RPS21	0.413	0.174	-0.201914	0.999	0.997
RPL21	0.423	0.154	-0.202107	0.994	0.995
ITM2C	0.505	0.01	-0.202223	0.114	0.098
DDX60	0.462	0.076	-0.202882	0.231	0.296
SGSH	0.453	0.094	-0.203106	0.105	0.194
RPL3	0.423	0.154	-0.203697	0.99	0.995
FRMD4B	0.466	0.068	-0.203929	0.475	0.488
DCK	0.453	0.094	-0.204094	0.416	0.465
HIGD2A	0.43	0.14	-0.205247	0.911	0.894
MPI	0.457	0.086	-0.205331	0.108	0.187
MED25	0.466	0.068	-0.20568	0.209	0.256
RSL24D1	0.434	0.132	-0.206518	0.652	0.687
PFDN4	0.451	0.098	-0.206909	0.454	0.496
COX7A2L	0.436	0.128	-0.207225	0.681	0.697
NBPF15	0.455	0.09	-0.207337	0.251	0.322
CASP4	0.449	0.102	-0.207724	0.478	0.519
GRPEL2	0.459	0.082	-0.208058	0.126	0.198
PARP14	0.462	0.076	-0.208146	0.331	0.377
UTS2	0.455	0.09	-0.208217	0.047	0.134
STK17B	0.446	0.108	-0.208727	0.765	0.775
IRF2	0.452	0.096	-0.209049	0.489	0.529
HSDL2	0.471	0.058	-0.210055	0.183	0.227
RPS9	0.413	0.174	-0.210933	0.986	0.989
NBEAL1	0.459	0.082	-0.211567	0.533	0.558
BCL11B	0.453	0.094	-0.212388	0.346	0.409
SRSF7	0.451	0.098	-0.212771	0.823	0.803
ADAT2	0.451	0.098	-0.213043	0.066	0.16
TRIM38	0.457	0.086	-0.213069	0.302	0.358
DDHD1	0.466	0.068	-0.21307	0.212	0.26
SH3BP5	0.459	0.082	-0.213594	0.17	0.241
IGBP1	0.448	0.104	-0.213601	0.512	0.55
RPS20	0.432	0.136	-0.213719	0.882	0.889
GNB5	0.456	0.088	-0.214035	0.184	0.259
CNST	0.454	0.092	-0.214506	0.335	0.397
SOCS3	0.462	0.076	-0.214629	0.069	0.142
GABARAPL1	0.458	0.084	-0.214634	0.111	0.189
UBL3	0.459	0.082	-0.214738	0.168	0.239
RPS29	0.424	0.152	-0.215006	0.993	0.992
PELI1	0.453	0.094	-0.215014	0.312	0.384
GYPC	0.441	0.118	-0.215217	0.771	0.785
SP100	0.44	0.12	-0.216062	0.835	0.836
TRIB2	0.46	0.08	-0.216167	0.235	0.297
LETMD1	0.46	0.08	-0.216932	0.26	0.314
TRAPPC6A	0.451	0.098	-0.217503	0.427	0.47
SEC14L1	0.452	0.096	-0.217954	0.302	0.373
ATP8B2	0.459	0.082	-0.218809	0.123	0.197
CTSC	0.453	0.094	-0.218907	0.925	0.891
TOMM20	0.439	0.122	-0.219364	0.675	0.708
AKAP9	0.457	0.086	-0.219567	0.575	0.587
FAM49B	0.434	0.132	-0.219829	0.64	0.689
CYTOR	0.493	0.014	-0.220431	0.091	0.102
EEF1A1	0.36	0.28	-0.22079	1	1
RPL23	0.427	0.146	-0.221036	0.898	0.888
FAM102A	0.446	0.108	-0.221919	0.234	0.326
PHACTR2	0.454	0.092	-0.222411	0.295	0.364
RIC3	0.458	0.084	-0.22252	0.111	0.186
ZBTB32	0.461	0.078	-0.222548	0.055	0.132
YPEL2	0.45	0.1	-0.223244	0.144	0.236
TOP1	0.445	0.11	-0.22329	0.456	0.516
RPS4X	0.384	0.232	-0.223799	1	0.999
SUSD3	0.451	0.098	-0.224045	0.525	0.551
SGMS1	0.456	0.088	-0.22436	0.19	0.263
FAM126A	0.461	0.078	-0.225033	0.187	0.249
TOB1	0.449	0.102	-0.225082	0.295	0.374
RHOF	0.435	0.13	-0.225795	0.708	0.749
SMAP2	0.449	0.102	-0.225911	0.409	0.479
RASA2	0.448	0.104	-0.226119	0.302	0.382
MED15	0.453	0.094	-0.227339	0.352	0.405
ICA1	0.457	0.086	-0.228936	0.104	0.188
NLRP1	0.448	0.104	-0.229309	0.241	0.33
RPS24	0.365	0.27	-0.230714	1	0.999
DDX5	0.421	0.158	-0.23129	0.978	0.986
RPL26	0.424	0.152	-0.231463	0.986	0.993
L3MBTL3	0.451	0.098	-0.231914	0.09	0.183
CAST	0.442	0.116	-0.232446	0.731	0.739
SMC6	0.454	0.092	-0.23299	0.212	0.285
EIF1	0.383	0.234	-0.233668	1	0.999
OAZ1	0.407	0.186	-0.233734	1	0.996
TMEM154	0.454	0.092	-0.233952	0.263	0.326
RHBDD2	0.46	0.08	-0.233987	0.6	0.603
SLC12A6	0.453	0.094	-0.234123	0.09	0.18
FAU	0.371	0.258	-0.234227	1	0.999
RPL15	0.372	0.256	-0.235191	0.997	0.998
PYHIN1	0.455	0.09	-0.235361	0.399	0.447
PDP1	0.456	0.088	-0.235437	0.118	0.195
FOXN3	0.447	0.106	-0.236581	0.41	0.467
APLP2	0.464	0.072	-0.236623	0.346	0.378
KLF6	0.438	0.124	-0.23804	0.922	0.948
NABP1	0.449	0.102	-0.238291	0.18	0.267
RPL10A	0.41	0.18	-0.238596	0.992	0.99
IL1RN	0.466	0.068	-0.238778	0.036	0.103
RP11-290D2.6	0.475	0.05	-0.239338	0.399	0.429
PIK3R1	0.458	0.084	-0.239476	0.255	0.317
CRLF3	0.445	0.11	-0.239745	0.385	0.45
RPS3A	0.391	0.218	-0.240116	1	0.999
NPC2	0.441	0.118	-0.240232	0.395	0.47
RPS7	0.369	0.262	-0.240997	1	0.998
BACH1	0.451	0.098	-0.24124	0.168	0.253
ZBTB38	0.447	0.106	-0.241517	0.547	0.585
LTB	0.397	0.206	-0.24156	0.91	0.97
MAX	0.437	0.126	-0.241646	0.543	0.586
TLK1	0.446	0.108	-0.242005	0.378	0.439
HLA-DMA	0.443	0.114	-0.242219	0.393	0.48
HLA-F	0.43	0.14	-0.24238	0.831	0.823
RIN3	0.452	0.096	-0.242412	0.101	0.191
ATP6V1G1	0.4	0.2	-0.243088	0.917	0.941
NACA	0.375	0.25	-0.243948	0.996	0.998
RAD21	0.433	0.134	-0.244459	0.791	0.783
BCL2	0.461	0.078	-0.244745	0.237	0.291
FAM115C	0.45	0.1	-0.244907	0.303	0.374
SLFN5	0.45	0.1	-0.245099	0.712	0.72
BTG2	0.456	0.088	-0.245236	0.38	0.43
CNN2	0.448	0.104	-0.245663	0.806	0.772
HN1	0.439	0.122	-0.24588	0.712	0.736
LDLRAP1	0.453	0.094	-0.246869	0.14	0.222
CCDC53	0.443	0.114	-0.247258	0.475	0.534
SMDT1	0.43	0.14	-0.247492	0.59	0.655
FAM46C	0.438	0.124	-0.247509	0.249	0.363
EIF4B	0.431	0.138	-0.247909	0.706	0.744
SLC25A6	0.401	0.198	-0.248231	0.942	0.949
C14orf159	0.441	0.118	-0.248281	0.134	0.246
BNIP3	0.438	0.124	-0.248852	0.14	0.256
RPL7A	0.364	0.272	-0.250126	1	0.999
RPL7	0.403	0.194	-0.25014	0.976	0.975
NCOA3	0.441	0.118	-0.250216	0.385	0.459
CACYBP	0.453	0.094	-0.250632	0.769	0.745
NAMPT	0.44	0.12	-0.250713	0.409	0.481
BTG3	0.446	0.108	-0.251019	0.461	0.504
STARD7	0.452	0.096	-0.251122	0.341	0.398
RPL35A	0.373	0.254	-0.251179	1	0.998
THOC3	0.462	0.076	-0.251183	0.463	0.474
TMEM123	0.424	0.152	-0.251374	0.686	0.719
ANTXR2	0.455	0.09	-0.252036	0.609	0.613
P2RY10	0.447	0.106	-0.252279	0.381	0.446
ATP1B1	0.458	0.084	-0.252316	0.277	0.337
BTN3A1	0.448	0.104	-0.252447	0.235	0.321
NDRG1	0.449	0.102	-0.253023	0.267	0.342
RASGRP1	0.445	0.11	-0.253871	0.463	0.513
RP11-1399P15.1	0.452	0.096	-0.254073	0.026	0.121
PAFAH1B3	0.439	0.122	-0.254481	0.301	0.392
CCND2	0.433	0.134	-0.254765	0.562	0.619
MAP3K1	0.457	0.086	-0.255127	0.175	0.245
ELOVL5	0.425	0.15	-0.255259	0.704	0.741
USP18	0.455	0.09	-0.255957	0.133	0.213
TRPC4AP	0.444	0.112	-0.256064	0.274	0.358
SAMD9	0.446	0.108	-0.258074	0.518	0.558
CDC42SE1	0.434	0.132	-0.25824	0.616	0.664
C10orf54	0.446	0.108	-0.259337	0.386	0.448
KLF3	0.454	0.092	-0.259823	0.026	0.117
SETD1B	0.448	0.104	-0.261232	0.089	0.185
PI16	0.455	0.09	-0.261434	0.006	0.096
DYX1C1	0.444	0.112	-0.261468	0.003	0.114
IL1R1	0.448	0.104	-0.26212	0.037	0.141
EZR	0.427	0.146	-0.262161	0.95	0.94
ZC2HC1A	0.462	0.076	-0.262895	0.305	0.36
FAM129A	0.428	0.144	-0.263603	0.765	0.789
BID	0.434	0.132	-0.264175	0.255	0.363
BIRC3	0.436	0.128	-0.26495	0.551	0.62
LGALS9	0.444	0.112	-0.265356	0.269	0.358
ETS1	0.434	0.132	-0.265484	0.751	0.77
MSL3	0.446	0.108	-0.267231	0.285	0.362
EIF3K	0.396	0.208	-0.26768	0.939	0.948
STAMBPL1	0.443	0.114	-0.26833	0.197	0.299
RP11-94L15.2	0.453	0.094	-0.268498	0.237	0.314
AC017002.1	0.464	0.072	-0.26883	0.64	0.646
RPS26	0.419	0.162	-0.268919	0.999	0.998
C12orf57	0.42	0.16	-0.269096	0.828	0.863
EIF3G	0.411	0.178	-0.269637	0.846	0.86
ZC3H12D	0.44	0.12	-0.271618	0.107	0.221
CST7	0.44	0.12	-0.271996	0.598	0.671
CCDC141	0.442	0.116	-0.272218	0.044	0.157
KAT2B	0.441	0.118	-0.272575	0.242	0.337
EIF3H	0.412	0.176	-0.273218	0.831	0.84
FCER1G	0.477	0.046	-0.274489	0.008	0.055
RP11-367G6.3	0.442	0.116	-0.274566	0.197	0.293
OCIAD2	0.418	0.164	-0.274887	0.729	0.774
NT5C3A	0.436	0.128	-0.275338	0.377	0.457
EIF3F	0.404	0.192	-0.276012	0.882	0.906
LINC00657	0.449	0.102	-0.276378	0.323	0.397
HSH2D	0.435	0.13	-0.277256	0.143	0.262
SAMD3	0.44	0.12	-0.277284	0.4	0.482
GRK6	0.444	0.112	-0.277304	0.143	0.244
PIK3IP1	0.424	0.152	-0.27817	0.488	0.594
DGKE	0.45	0.1	-0.278186	0.114	0.203
STK38	0.432	0.136	-0.278363	0.388	0.479
CALCOCO2	0.426	0.148	-0.278372	0.5	0.579
TNFRSF14	0.43	0.14	-0.278926	0.597	0.649
OLFM2	0.434	0.132	-0.279568	0.096	0.224
MIAT	0.437	0.126	-0.280036	0.159	0.276
LYAR	0.464	0.072	-0.280531	0.224	0.27
DGKA	0.429	0.142	-0.280591	0.522	0.593
VAMP5	0.429	0.142	-0.280776	0.6	0.638
RPL8	0.362	0.276	-0.280878	1	0.999
RPS6	0.376	0.248	-0.281726	0.999	0.998
CTB-133G6.1	0.446	0.108	-0.282823	0.01	0.118
TNFRSF4	0.512	0.024	-0.283304	0.835	0.765
SNX2	0.426	0.148	-0.283469	0.407	0.51
SKAP2	0.435	0.13	-0.283516	0.125	0.247
CORO1B	0.438	0.124	-0.284051	0.742	0.775
RPS13	0.355	0.29	-0.284987	1	0.999
LY96	0.436	0.128	-0.285323	0.241	0.345
EEF1D	0.375	0.25	-0.28536	0.992	0.99
ACTG2	0.481	0.038	-0.28643	0.015	0.053
RPL13A	0.386	0.228	-0.286437	0.988	0.991
TCP11L2	0.439	0.122	-0.287448	0.097	0.215
EIF2S3	0.427	0.146	-0.287596	0.533	0.607
CSK	0.418	0.164	-0.288946	0.645	0.692
MIR4435-2HG	0.49	0.02	-0.289231	0.102	0.117
RPL22	0.373	0.254	-0.290603	0.993	0.995
RP1-241P17.4	0.435	0.13	-0.291252	0.357	0.454
RPL5	0.364	0.272	-0.292774	0.999	0.997
LAX1	0.44	0.12	-0.295204	0.184	0.29
RPS28	0.345	0.31	-0.295408	0.999	0.999
DUSP16	0.431	0.138	-0.295658	0.186	0.313
RPS16	0.354	0.292	-0.29587	1	0.998
CUL9	0.437	0.126	-0.296534	0.084	0.204
RPL9	0.373	0.254	-0.29684	0.994	0.996
H3F3A	0.366	0.268	-0.297211	0.997	0.997
TMEM63A	0.434	0.132	-0.298528	0.097	0.222
LDHB	0.397	0.206	-0.298958	0.929	0.938
IL7	0.435	0.13	-0.300179	0.082	0.205
PARP9	0.439	0.122	-0.300416	0.458	0.509
SLC35E3	0.444	0.112	-0.300991	0.162	0.259
SYTL3	0.432	0.136	-0.302173	0.289	0.404
NPM1	0.374	0.252	-0.302546	0.975	0.985
FAM65B	0.444	0.112	-0.302664	0.159	0.256
HERPUD1	0.422	0.156	-0.303213	0.668	0.72
RTP4	0.433	0.134	-0.304454	0.194	0.308
FUT7	0.456	0.088	-0.304471	0.057	0.141
RPS23	0.35	0.3	-0.304862	1	0.999
MEOX1	0.454	0.092	-0.305877	0.021	0.112
RPL18	0.332	0.336	-0.30744	1	0.999
HLA-E	0.359	0.282	-0.307669	0.994	0.998
LBR	0.426	0.148	-0.307917	0.445	0.523
TPR	0.451	0.098	-0.307962	0.776	0.754
IL2RB	0.436	0.128	-0.308614	0.731	0.731
CCDC23	0.435	0.13	-0.308685	0.263	0.362
S1PR4	0.44	0.12	-0.310731	0.427	0.502
FYB	0.428	0.144	-0.311174	0.755	0.794
C16orf80	0.449	0.102	-0.31147	0.265	0.337
EIF4A2	0.413	0.174	-0.312698	0.773	0.815
SLC44A2	0.42	0.16	-0.313493	0.4	0.513
RPS25	0.353	0.294	-0.31378	0.999	0.998
HDAC9	0.448	0.104	-0.313822	0.051	0.153
SKAP1	0.399	0.202	-0.314393	0.832	0.886
RPL36	0.357	0.286	-0.314745	0.999	0.998
MLLT3	0.438	0.124	-0.314787	0.163	0.269
CMTM6	0.476	0.048	-0.31487	0.832	0.788
TBCA	0.408	0.184	-0.315005	0.824	0.829
CCDC66	0.437	0.126	-0.315633	0.152	0.263
SH3YL1	0.438	0.124	-0.315811	0.086	0.203
PAIP2	0.396	0.208	-0.316246	0.777	0.814
FAAH2	0.434	0.132	-0.317304	0.084	0.211
RPL39	0.34	0.32	-0.318714	0.999	0.998
RPSAP58	0.457	0.086	-0.320061	0.472	0.493
ADK	0.415	0.17	-0.320469	0.266	0.409
RASGRP2	0.436	0.128	-0.320908	0.116	0.237
LIMD2	0.402	0.196	-0.321083	0.882	0.909
EIF3E	0.4	0.2	-0.321515	0.789	0.84
CLK1	0.429	0.142	-0.322717	0.332	0.434
TCEA1	0.41	0.18	-0.323129	0.752	0.784
IL18R1	0.432	0.136	-0.324186	0.069	0.2
RPL19	0.333	0.334	-0.32519	1	0.999
RPS11	0.374	0.252	-0.325457	0.97	0.973
ARHGDIB	0.339	0.322	-0.326022	1	0.999
RPL23A	0.358	0.284	-0.327452	0.996	0.996
CHD2	0.425	0.15	-0.329128	0.35	0.465
IKBKE	0.425	0.15	-0.33127	0.271	0.389
TNIK	0.426	0.148	-0.332605	0.301	0.413
STK4	0.397	0.206	-0.33313	0.809	0.857
RPL37A	0.35	0.3	-0.333521	0.996	0.996
SOD1	0.381	0.238	-0.334442	0.972	0.971
TMEM66	0.405	0.19	-0.334678	0.799	0.846
SGTB	0.424	0.152	-0.335472	0.231	0.353
CTSA	0.417	0.166	-0.335584	0.555	0.638
RPL24	0.334	0.332	-0.336549	0.997	0.998
MTRNR2L12	0.457	0.086	-0.337023	0.806	0.855
IFIT3	0.455	0.09	-0.337291	0.042	0.13
IFNAR2	0.412	0.176	-0.337879	0.375	0.499
TACC3	0.417	0.166	-0.337943	0.302	0.432
GPR155	0.43	0.14	-0.338937	0.084	0.22
MYC	0.448	0.104	-0.339386	0.083	0.182
TRAK2	0.434	0.132	-0.339842	0.294	0.38
RPS14	0.319	0.362	-0.340161	1	0.999
RAB7L1	0.432	0.136	-0.340285	0.316	0.406
TPT1	0.339	0.322	-0.341581	1	0.999
BIN2	0.415	0.17	-0.341776	0.597	0.67
IFIT1	0.451	0.098	-0.342168	0.098	0.192
MORC3	0.427	0.146	-0.342313	0.327	0.423
RPS3	0.323	0.354	-0.342779	1	0.999
EIF2AK2	0.423	0.154	-0.342908	0.429	0.537
RPL10	0.33	0.34	-0.343079	1	1
POU2F2	0.43	0.14	-0.348808	0.349	0.451
RPL37	0.329	0.342	-0.35011	0.997	0.998
PHF11	0.408	0.184	-0.350331	0.59	0.662
CCR8	0.435	0.13	-0.350368	0.086	0.212
UQCRB	0.361	0.278	-0.351103	0.97	0.973
FOS	0.455	0.09	-0.351264	0.306	0.372
MAN1A2	0.422	0.156	-0.351386	0.352	0.451
CTC-523E23.11	0.423	0.154	-0.35265	0.087	0.234
PABPC1	0.363	0.274	-0.352742	0.992	0.985
RPS18	0.362	0.276	-0.352852	0.997	0.998
PTPRCAP	0.363	0.274	-0.354164	0.967	0.984
IRF7	0.418	0.164	-0.356141	0.479	0.58
ITK	0.42	0.16	-0.356374	0.584	0.664
STAT1	0.432	0.136	-0.356517	0.586	0.654
SHMT2	0.426	0.148	-0.358625	0.533	0.587
AKIP1	0.417	0.166	-0.359494	0.337	0.452
PCSK1N	0.461	0.078	-0.362277	0.054	0.129
SPATS2L	0.434	0.132	-0.362912	0.402	0.474
RPS8	0.32	0.36	-0.363129	0.999	0.999
NGFRAP1	0.443	0.114	-0.364196	0.024	0.137
BTN3A2	0.413	0.174	-0.365406	0.453	0.565
ADD3	0.41	0.18	-0.367507	0.486	0.586
TSC22D3	0.406	0.188	-0.369819	0.898	0.93
RPL11	0.31	0.38	-0.369902	1	1
EPSTI1	0.415	0.17	-0.371257	0.615	0.683
RPL27A	0.387	0.226	-0.371698	0.9	0.93
IL21R	0.43	0.14	-0.37183	0.17	0.297
CPNE2	0.42	0.16	-0.372762	0.051	0.209
FOXP1	0.449	0.102	-0.374262	0.378	0.425
RPS12	0.335	0.33	-0.375825	1	0.999
NAPG	0.415	0.17	-0.377353	0.181	0.332
SERPINB9	0.421	0.158	-0.377402	0.217	0.352
PBXIP1	0.392	0.216	-0.377493	0.848	0.893
CDC25B	0.428	0.144	-0.377765	0.269	0.38
MAD1L1	0.406	0.188	-0.377972	0.474	0.576
CASP1	0.403	0.194	-0.37838	0.511	0.613
ANXA2R	0.414	0.172	-0.379455	0.201	0.35
RERE	0.418	0.164	-0.379551	0.166	0.316
EEF2	0.349	0.302	-0.380379	0.976	0.987
DPYD	0.414	0.172	-0.381204	0.187	0.339
RPS15	0.291	0.418	-0.382659	1	0.999
BIN1	0.383	0.234	-0.388087	0.644	0.739
RPL41	0.351	0.298	-0.389276	1	0.999
RPS27	0.333	0.334	-0.390916	1	0.999
MGST2	0.407	0.186	-0.394621	0.1	0.274
RHOH	0.391	0.218	-0.396179	0.662	0.747
CASP8	0.407	0.186	-0.396923	0.468	0.573
RPL14	0.304	0.392	-0.398969	0.999	0.999
RNF213	0.38	0.24	-0.400278	0.841	0.9
RCAN3	0.41	0.18	-0.40096	0.283	0.426
UBE2B	0.381	0.238	-0.405321	0.706	0.769
THEM4	0.398	0.204	-0.406828	0.575	0.666
PPM1G	0.393	0.214	-0.407547	0.662	0.734
TCEAL4	0.414	0.172	-0.408467	0.05	0.219
RPL30	0.309	0.382	-0.408646	1	0.999
NOP58	0.405	0.19	-0.409648	0.593	0.666
CCM2	0.394	0.212	-0.409752	0.398	0.545
GLTSCR2	0.413	0.174	-0.411299	0.435	0.551
PIM1	0.416	0.168	-0.411699	0.62	0.684
RHOG	0.361	0.278	-0.414419	0.861	0.891
WSB1	0.397	0.206	-0.414726	0.657	0.713
HIST1H4C	0.398	0.204	-0.415187	0.655	0.724
HPRT1	0.421	0.158	-0.416631	0.591	0.623
TAGAP	0.413	0.174	-0.418054	0.313	0.45
CTLA4	0.406	0.188	-0.42023	0.729	0.784
GNB2L1	0.349	0.302	-0.421507	0.805	0.852
SOD2	0.418	0.164	-0.427146	0.342	0.456
LGALS3	0.385	0.23	-0.431234	0.946	0.948
PDE4B	0.408	0.184	-0.432315	0.438	0.553
RPL32	0.291	0.418	-0.433172	1	0.999
SLC16A1	0.416	0.168	-0.43399	0.12	0.273
UXS1	0.391	0.218	-0.437099	0.355	0.504
CD48	0.378	0.244	-0.438391	0.575	0.723
HS3ST3B1	0.408	0.184	-0.439923	0.096	0.27
HAPLN3	0.4	0.2	-0.441462	0.213	0.392
DNAJB1	0.401	0.198	-0.446103	0.521	0.621
CD247	0.377	0.246	-0.44617	0.91	0.933
PCED1B	0.405	0.19	-0.448142	0.435	0.555
LEF1	0.429	0.142	-0.449902	0.105	0.241
RPL18A	0.292	0.416	-0.450256	1	0.999
IL12RB2	0.398	0.204	-0.450352	0.191	0.377
RPL29	0.288	0.424	-0.451013	1	0.998
ZNF101	0.414	0.172	-0.451037	0.233	0.366
XAF1	0.406	0.188	-0.451759	0.5	0.605
SP110	0.386	0.228	-0.452094	0.528	0.655
BATF	0.41	0.18	-0.452859	0.837	0.845
TTC39C	0.429	0.142	-0.456221	0.201	0.322
RPL34	0.293	0.414	-0.459068	1	0.999
MX2	0.428	0.144	-0.462444	0.179	0.304
LITAF	0.374	0.252	-0.465362	0.65	0.739
WHSC1L1	0.394	0.212	-0.467864	0.453	0.578
FTL	0.329	0.342	-0.469902	0.979	0.993
RPL13	0.283	0.434	-0.47278	1	0.999
CXCR4	0.406	0.188	-0.474139	0.673	0.747
RPS15A	0.264	0.472	-0.477034	1	0.999
R3HDM4	0.377	0.246	-0.479352	0.364	0.569
FCRL3	0.408	0.184	-0.479698	0.022	0.206
CTSS	0.362	0.276	-0.480026	0.452	0.634
MAGEH1	0.438	0.124	-0.484172	0.215	0.317
FLT3LG	0.392	0.216	-0.485087	0.6	0.689
IKZF4	0.401	0.198	-0.488371	0.172	0.351
KIAA0040	0.391	0.218	-0.488625	0.327	0.49
CD7	0.347	0.306	-0.488952	0.427	0.716
TPP1	0.372	0.256	-0.490289	0.547	0.683
SORL1	0.404	0.192	-0.492321	0.173	0.345
2022-09-06	0.354	0.292	-0.494005	0.817	0.88
RPL28	0.246	0.508	-0.498199	1	0.999
KLF2	0.424	0.152	-0.50029	0.152	0.293
CLDND1	0.404	0.192	-0.501769	0.377	0.532
REXO2	0.373	0.254	-0.505903	0.587	0.706
ARID5B	0.371	0.258	-0.506535	0.605	0.748
SELPLG	0.346	0.308	-0.508354	0.9	0.929
IFI6	0.384	0.232	-0.509129	0.706	0.796
LIME1	0.375	0.25	-0.513111	0.479	0.647
NEAT1	0.397	0.206	-0.514996	0.814	0.841
TNFRSF1B	0.376	0.248	-0.519816	0.785	0.834
TNFRSF9	0.413	0.174	-0.524524	0.032	0.203
S1PR1	0.396	0.208	-0.526369	0.101	0.301
CD28	0.364	0.272	-0.527361	0.481	0.642
BTG1	0.415	0.17	-0.528323	0.845	0.864
CCR7	0.423	0.154	-0.528726	0.075	0.226
CMTM7	0.386	0.228	-0.529157	0.309	0.479
HSPA1A	0.388	0.224	-0.539397	0.712	0.765
HTATIP2	0.364	0.272	-0.540016	0.464	0.621
GBP1	0.391	0.218	-0.549716	0.316	0.486
IRF1	0.384	0.232	-0.560543	0.584	0.691
RASA3	0.389	0.222	-0.561273	0.148	0.349
GPR183	0.38	0.24	-0.568726	0.328	0.525
FANK1	0.383	0.234	-0.57713	0.015	0.247
IPCEF1	0.368	0.264	-0.585121	0.127	0.378
IL1R2	0.434	0.132	-0.587713	0.014	0.145
AES	0.396	0.208	-0.588227	0.668	0.724
HERC5	0.392	0.216	-0.589657	0.133	0.335
ICAM2	0.375	0.25	-0.594052	0.215	0.43
ICOS	0.384	0.232	-0.594799	0.298	0.479
ISG15	0.38	0.24	-0.597257	0.687	0.787
CDKN1B	0.349	0.302	-0.602694	0.522	0.697
STAM	0.365	0.27	-0.604097	0.23	0.46
PMAIP1	0.394	0.212	-0.605804	0.089	0.289
AC002331.1	0.39	0.22	-0.606835	0.062	0.278
F5	0.361	0.278	-0.607921	0.31	0.547
CD55	0.385	0.23	-0.62569	0.139	0.35
PPM1K	0.362	0.276	-0.627252	0.247	0.476
GADD45B	0.375	0.25	-0.631101	0.284	0.481
GCHFR	0.356	0.288	-0.634994	0.229	0.476
ARL4C	0.328	0.344	-0.6354	0.564	0.757
FCMR	0.469	0.062	-0.643797	0.076	0.132
RGS1	0.406	0.188	-0.646486	0.377	0.507
EPB41	0.346	0.308	-0.662494	0.274	0.534
USP15	0.333	0.334	-0.664084	0.629	0.76
TRIM22	0.339	0.322	-0.676271	0.49	0.702
OAS1	0.361	0.278	-0.680833	0.432	0.623
TTN	0.371	0.258	-0.68136	0.097	0.343
GBP5	0.318	0.364	-0.681962	0.744	0.876
SMCHD1	0.351	0.298	-0.708175	0.536	0.695
LAYN	0.355	0.29	-0.711175	0.089	0.373
TBC1D4	0.342	0.316	-0.713674	0.366	0.615
MX1	0.351	0.298	-0.751937	0.465	0.676
IL10RA	0.292	0.416	-0.762358	0.766	0.9
ADTRP	0.349	0.302	-0.779774	0.116	0.406
GLRX	0.297	0.406	-0.795071	0.767	0.879
CCR4	0.328	0.344	-0.822959	0.172	0.489
LINC00152	0.346	0.308	-0.830032	0.478	0.659
CARD16	0.288	0.424	-0.840424	0.735	0.86
MIR4435-1HG	0.331	0.338	-0.84551	0.46	0.663
ACP5	0.319	0.362	-0.855817	0.368	0.63
PIM2	0.287	0.426	-0.877944	0.615	0.858
SYNE2	0.281	0.438	-0.880458	0.763	0.901
LINC00861	0.322	0.356	-0.882096	0.134	0.471
CISH	0.353	0.294	-0.893891	0.443	0.625
SAMHD1	0.265	0.47	-0.897868	0.708	0.888
GBP2	0.28	0.44	-0.900097	0.65	0.832
UGP2	0.274	0.452	-0.903131	0.507	0.773
ID3	0.335	0.33	-0.912119	0.062	0.384
MALAT1	0.214	0.572	-0.923281	1	1
IKZF2	0.275	0.45	-0.963126	0.181	0.597
ZFP36	0.274	0.452	-0.970377	0.501	0.785
SAT1	0.296	0.408	-0.978816	0.681	0.842
AQP3	0.287	0.426	-1.01807	0.421	0.708
RTKN2	0.3	0.4	-1.06344	0.195	0.559
TIGIT	0.289	0.422	-1.10981	0.68	0.872
FAIM3	0.251	0.498	-1.26468	0.201	0.642
CD27	0.165	0.67	-1.47896	0.443	0.914
ISG20	0.15	0.7	-1.5648	0.62	0.948
IL2RA	0.23	0.54	-1.6482	0.515	0.832
HPGD	0.256	0.488	-1.91616	0.104	0.566
SELL	0.147	0.706	-1.94062	0.262	0.84
FOXP3	0.101	0.798	-2.33003	0.291	0.935

## Sheet: Wilcox_Tph-like-Treg-vs-Teff
SF Tph-like Treg cluster markers, as identified by running `Seurat::FindMarkers()` using the Wilcoxon rank sum test to contrast the clusters of SF Tph-like Treg cells (SF Treg dataset, Cluster 1) to all non-mitotic SF Teff cells (SF Teff dataset, Clusters 1 to 10).
p_val, p-value; avg_log2FC, log2 fold change of average expression between contrasted cell groups (here, cluster i versus all other clusters); pct.1, percentage of cells in cluster i expressing corresponding gene; pct.2, percentage of cells in all other clusters expressing corresponding gene; p_val_adj, adjusted p-value (applying Bonferroni correction to account for testing on all genes in the da…
Note: To enable this analysis, the pre-analyzed SF Teff and SF Treg datasets were combined, split by patient for SCT-normalization, and eventually integrated using the Seurat canonical correlation analysis (CCA) workflow.
gene	p_val	avg_log2FC	pct.1	pct.2	p_val_adj
CXCL13	1.4813e-81	2.76242	0.253	0.067	3.37871e-77
GZMB	6.2111e-107	1.92854	0.335	0.091	1.41669e-102
HLA-DRB1	1.12456e-186	1.88254	0.828	0.387	2.56502e-182
TNFRSF18	0	1.85007	0.932	0.353	0
LGALS1	2.86934e-156	1.66403	0.916	0.625	6.54469e-152
TNFRSF4	9.37873e-222	1.62093	0.835	0.348	2.1392e-217
HLA-DQA1	5.87252e-271	1.52385	0.478	0.085	1.33946e-266
LAG3	8.64979e-67	1.50276	0.447	0.198	1.97293e-62
PKM	5.27546e-227	1.47619	0.989	0.847	1.20328e-222
HLA-DRA	1.29937e-165	1.46445	0.644	0.226	2.96373e-161
HLA-DRB5	2.46865e-161	1.45526	0.738	0.301	5.63075e-157
LAIR2	2.97303e-240	1.37372	0.51	0.108	6.78119e-236
NDFIP2	1.09219e-298	1.35413	0.769	0.221	2.49117e-294
AC017002.1	2.13913e-147	1.35047	0.64	0.243	4.87914e-143
IL2RA	0	1.31167	0.515	0.059	0
HLA-DQB1	1.61586e-122	1.28373	0.536	0.198	3.6856e-118
FOXP3	0	1.28148	0.291	0.023	0
CD74	2.80318e-121	1.2731	0.99	0.94	6.39377e-117
CCL4	2.76214e-39	1.2665	0.306	0.131	6.30017e-35
TPI1	1.21682e-197	1.24642	0.993	0.881	2.77545e-193
CTLA4	9.9335e-181	1.16737	0.729	0.263	2.26573e-176
ID2	2.66467e-123	1.16412	0.774	0.387	6.07784e-119
PHLDA1	3.71017e-247	1.16104	0.704	0.193	8.46254e-243
HLA-DPA1	5.05897e-140	1.15774	0.824	0.417	1.1539e-135
IL32	6.85197e-175	1.14751	0.997	0.983	1.56287e-170
UCP2	1.79494e-131	1.1185	0.971	0.827	4.09409e-127
BHLHE40-AS1	6.58778e-279	1.09907	0.609	0.129	1.50261e-274
RBPJ	2.39162e-152	1.04546	0.91	0.54	5.45505e-148
LGALS3	1.40048e-137	1.02886	0.946	0.621	3.19437e-133
ALOX5AP	4.15157e-127	1.02723	0.949	0.763	9.46932e-123
PGAM1	5.88624e-147	0.996836	0.97	0.835	1.34259e-142
S100A4	3.12953e-155	0.988135	0.999	0.96	7.13814e-151
TIMP1	2.5701e-66	0.983089	0.873	0.669	5.86214e-62
GAPDH	2.49792e-178	0.982616	1	0.998	5.6975e-174
TIGIT	2.90912e-116	0.957237	0.68	0.287	6.63541e-112
BATF	3.36038e-115	0.939997	0.837	0.442	7.6647e-111
BST2	2.83799e-127	0.937817	0.927	0.633	6.47318e-123
HLA-DPB1	2.87846e-88	0.923123	0.729	0.382	6.56548e-84
CSF2	8.6769e-209	0.920446	0.241	0.026	1.97911e-204
ENO1	2.40746e-100	0.910766	0.975	0.891	5.49117e-96
NDUFV2	5.06804e-131	0.90703	0.943	0.717	1.15597e-126
LTA	4.41519e-62	0.906695	0.364	0.139	1.00706e-57
SRGN	1.05207e-136	0.906132	1	0.975	2.39967e-132
CXCR6	2.85496e-100	0.90009	0.799	0.425	6.51189e-96
FKBP1A	1.90687e-151	0.888655	0.971	0.723	4.34939e-147
GPX1	1.84058e-57	0.884088	0.688	0.466	4.19817e-53
HOPX	2.5107e-24	0.859891	0.425	0.282	5.72666e-20
MT2A	7.14304e-54	0.846752	0.801	0.591	1.62926e-49
CD63	6.8313e-123	0.846386	0.873	0.491	1.55815e-118
CKLF	4.68384e-94	0.846006	0.938	0.726	1.06834e-89
CTSW	2.42868e-32	0.839959	0.378	0.205	5.53958e-28
ZBED2	0	0.838947	0.267	0.017	0
DDIT4	1.8717e-84	0.830944	0.741	0.406	4.26917e-80
ENTPD1	1.95937e-270	0.829052	0.391	0.055	4.46913e-266
CTSC	3.56205e-101	0.822564	0.925	0.642	8.12469e-97
ACTB	3.55994e-117	0.821353	1	1	8.11987e-113
CD4	2.93085e-96	0.819088	0.921	0.634	6.68497e-92
NCR3	1.87351e-265	0.819002	0.416	0.063	4.27328e-261
TXN	6.18779e-122	0.813416	0.982	0.808	1.41137e-117
IFNG	3.8794e-92	0.812431	0.343	0.101	8.84853e-88
CTSH	2.0022e-103	0.810012	0.514	0.192	4.56682e-99
PGK1	2.08867e-100	0.808022	0.986	0.895	4.76404e-96
DUSP4	3.98927e-123	0.805232	0.596	0.207	9.09912e-119
CD82	1.29763e-106	0.782908	0.913	0.61	2.95978e-102
HSPB1	1.79566e-85	0.769065	0.809	0.456	4.09573e-81
FABP5	6.45003e-101	0.768833	0.494	0.174	1.47119e-96
DNPH1	1.03308e-85	0.768796	0.794	0.46	2.35636e-81
RP11-316P17.2	0	0.763269	0.327	0.02	0
MYL6	2.22376e-194	0.756588	1	0.997	5.07218e-190
CALR	6.03669e-69	0.754255	0.922	0.737	1.37691e-64
HCST	1.07307e-91	0.75395	0.968	0.841	2.44755e-87
UCP3	0	0.751954	0.245	0.017	0
PTPN7	3.11742e-91	0.750156	0.837	0.487	7.11051e-87
IGFLR1	1.50036e-123	0.740486	0.65	0.253	3.42218e-119
IL2RG	2.87792e-102	0.738061	0.985	0.918	6.56425e-98
ANXA5	3.46735e-101	0.718201	0.943	0.717	7.90869e-97
TUBA1B	2.24475e-40	0.708604	0.868	0.697	5.12005e-36
ETV7	6.41388e-118	0.704272	0.494	0.158	1.46294e-113
PTTG1	4.73835e-121	0.691934	0.618	0.229	1.08077e-116
PHLDA2	8.04185e-184	0.687242	0.381	0.073	1.83427e-179
DYNLL1	5.24513e-98	0.683752	0.968	0.796	1.19636e-93
PGM2L1	1.15061e-62	0.683224	0.593	0.298	2.62442e-58
SIRPG	2.09641e-123	0.683144	0.432	0.125	4.7817e-119
TMSB10	2.11806e-140	0.676956	1	0.999	4.83109e-136
CTSB	9.23204e-81	0.676284	0.935	0.715	2.10574e-76
LINC01943	1.58349e-23	0.67511	0.161	0.067	3.61179e-19
CLIC1	3.92884e-118	0.672986	0.997	0.949	8.96129e-114
CD151	5.50576e-112	0.672899	0.62	0.241	1.25581e-107
IGFL2	2.79364e-108	0.672412	0.251	0.051	6.37202e-104
BHLHE40	7.08305e-74	0.670684	0.774	0.431	1.61557e-69
CTSL	1.37554e-06	0.670412	0.278	0.195	0.0313748
SPOCK2	3.50539e-74	0.668677	0.985	0.888	7.99544e-70
LMNA	1.57365e-52	0.660644	0.807	0.515	3.58933e-48
CD9	3.93921e-163	0.658095	0.269	0.042	8.98494e-159
TYMP	2.9307e-73	0.655183	0.791	0.451	6.68463e-69
MIR155HG	9.61979e-61	0.655034	0.439	0.187	2.19418e-56
GPI	6.85676e-63	0.651854	0.827	0.557	1.56396e-58
GADD45G	5.29427e-220	0.651211	0.361	0.056	1.20757e-215
PDIA6	4.87012e-76	0.649387	0.848	0.552	1.11083e-71
TNFRSF1B	3.43129e-66	0.64785	0.785	0.472	7.82644e-62
TMEM173	2.0577e-66	0.643888	0.875	0.622	4.6934e-62
CSF1	1.27979e-102	0.64106	0.364	0.102	2.91908e-98
PRDM1	4.69504e-61	0.633849	0.579	0.286	1.07089e-56
CMTM6	1.9739e-59	0.631456	0.832	0.553	4.50227e-55
ALDOA	7.28881e-80	0.622544	0.989	0.934	1.6625e-75
SH3BGRL3	2.86889e-103	0.622247	1	0.998	6.54365e-99
MAF	4.52104e-71	0.620116	0.675	0.352	1.0312e-66
ARL3	1.44487e-105	0.617417	0.564	0.209	3.29561e-101
GPR56	2.95995e-202	0.617064	0.169	0.013	6.75135e-198
TPM4	3.96428e-72	0.615178	0.856	0.558	9.04212e-68
ACTG1	5.55141e-60	0.60382	1	0.978	1.26622e-55
CALM3	1.01561e-76	0.593413	0.899	0.599	2.31651e-72
FGL2	8.5487e-116	0.589101	0.388	0.104	1.94987e-111
MTHFD2	1.70436e-69	0.588029	0.59	0.276	3.88747e-65
RAP1B	7.55093e-72	0.587561	0.947	0.806	1.72229e-67
PRDX3	3.36405e-84	0.586943	0.776	0.406	7.67305e-80
ARPC1B	8.1438e-88	0.586856	0.982	0.877	1.85752e-83
CAP1	2.80881e-79	0.581175	0.976	0.843	6.40661e-75
GNA15	1.62321e-97	0.580155	0.5	0.178	3.70239e-93
PTMS	1.59846e-83	0.579982	0.341	0.103	3.64593e-79
IFI27L2	7.63726e-78	0.5739	0.792	0.448	1.74198e-73
IL2RB	2.62981e-61	0.573508	0.731	0.412	5.99833e-57
PYCARD	3.58992e-45	0.565162	0.706	0.45	8.18824e-41
LIMA1	1.83251e-103	0.561383	0.47	0.153	4.17978e-99
HLA-DMA	1.44287e-84	0.561139	0.393	0.13	3.29105e-80
S100A6	4.52474e-52	0.558819	0.999	0.99	1.03205e-47
TMEM167A	1.41288e-67	0.557171	0.672	0.348	3.22263e-63
PFN1	7.14574e-101	0.550714	1	0.999	1.62987e-96
ACOT7	7.17401e-95	0.549117	0.478	0.168	1.63632e-90
CD3D	2.41326e-79	0.547089	0.996	0.94	5.5044e-75
HSBP1	8.91734e-66	0.546862	0.749	0.426	2.03396e-61
PRDX1	3.61801e-70	0.536114	0.957	0.814	8.25232e-66
S100A10	4.99557e-47	0.535037	0.997	0.992	1.13944e-42
GSTO1	8.20257e-61	0.5334	0.758	0.444	1.87092e-56
MAPKAPK3	2.94106e-81	0.531515	0.643	0.289	6.70826e-77
CAMK1	6.26745e-304	0.53066	0.313	0.03	1.42954e-299
ACTN4	2.55777e-52	0.52502	0.839	0.571	5.83401e-48
DOK2	1.21733e-51	0.523163	0.813	0.535	2.7766e-47
HAVCR2	1.16626e-156	0.523151	0.306	0.054	2.66011e-152
HSP90B1	7.83884e-40	0.515154	0.86	0.673	1.78796e-35
PRELID1	6.37663e-47	0.510201	0.795	0.525	1.45445e-42
TNF	4.66951e-37	0.509812	0.416	0.209	1.06507e-32
MAST4	1.66599e-80	0.503857	0.493	0.188	3.79996e-76
C9orf16	7.50104e-45	0.503826	0.91	0.753	1.71091e-40
LDHA	8.47749e-41	0.502515	0.989	0.938	1.93363e-36
CRIP2	1.14732e-27	0.502112	0.586	0.378	2.61692e-23
NCF4	6.67525e-57	0.501343	0.648	0.338	1.52256e-52
ATP5G3	1.07131e-41	0.499386	0.77	0.667	2.44355e-37
WDR1	3.11863e-58	0.499356	0.914	0.704	7.11328e-54
GNG5	1.91799e-69	0.495745	0.964	0.822	4.37474e-65
GBP5	5.72215e-40	0.495141	0.744	0.479	1.30517e-35
NFKBIA	2.40042e-30	0.494194	0.722	0.495	5.47513e-26
CCR1	9.03718e-232	0.493169	0.267	0.029	2.06129e-227
TPM3	1.8799e-67	0.493063	0.986	0.928	4.28787e-63
ITGB2	1.69776e-51	0.492973	0.965	0.835	3.87243e-47
CD2	2.68821e-62	0.492467	0.992	0.958	6.13153e-58
GLRX	6.94151e-42	0.490481	0.767	0.513	1.58329e-37
SH2D1A	1.13866e-44	0.490067	0.672	0.4	2.59717e-40
CDK2AP2	1.57476e-43	0.487982	0.846	0.611	3.59187e-39
RAB11FIP1	3.21109e-62	0.485803	0.59	0.272	7.32417e-58
SLC27A2	1.45943e-190	0.482284	0.321	0.05	3.32882e-186
LSP1	1.91982e-75	0.480724	0.996	0.96	4.37892e-71
ACADVL	5.66261e-61	0.480081	0.615	0.303	1.29158e-56
AGTRAP	9.29042e-58	0.480072	0.54	0.249	2.11905e-53
PSMD8	1.83628e-57	0.47888	0.9	0.665	4.18838e-53
TCN1	2.12675e-68	0.477758	0.075	0.008	4.8509e-64
COX8A	6.42069e-66	0.477171	0.958	0.84	1.4645e-61
CD70	3.38133e-79	0.476534	0.285	0.079	7.71247e-75
RHOA	6.57744e-95	0.475839	0.997	0.978	1.50025e-90
RHOC	1.08626e-99	0.475343	0.44	0.137	2.47766e-95
NMB	2.45105e-19	0.474731	0.227	0.113	5.5906e-15
2021-09-11	1.43703e-52	0.474102	0.589	0.302	3.27773e-48
MRPS6	8.13435e-44	0.472807	0.806	0.576	1.85536e-39
VIM	4.60156e-32	0.471827	0.999	0.991	1.04957e-27
VDAC1	6.4668e-47	0.471496	0.839	0.606	1.47501e-42
CD53	1.26054e-53	0.471133	0.946	0.782	2.87517e-49
IQGAP1	2.37541e-44	0.469608	0.884	0.683	5.41808e-40
ARL6IP5	6.62348e-66	0.469228	0.989	0.9	1.51075e-61
CD59	1.24774e-39	0.462628	0.67	0.409	2.84596e-35
SYT11	4.25498e-82	0.462061	0.506	0.191	9.70519e-78
PHTF2	3.98361e-54	0.460803	0.614	0.313	9.08621e-50
MFSD10	9.56469e-47	0.460364	0.738	0.452	2.18161e-42
CAPG	1.21988e-18	0.459078	0.594	0.44	2.78242e-14
DAD1	5.32043e-51	0.45806	0.929	0.755	1.21354e-46
ILK	1.52308e-50	0.457035	0.791	0.488	3.474e-46
CTSD	9.01199e-38	0.456734	0.784	0.545	2.05555e-33
MYO7A	1.75147e-218	0.454575	0.273	0.032	3.99493e-214
COX17	4.45843e-46	0.454178	0.784	0.493	1.01692e-41
CFL1	3.64938e-73	0.453991	0.997	0.993	8.32387e-69
RTKN2	2.31792e-110	0.453829	0.195	0.032	5.28693e-106
HLA-DQA2	2.33145e-124	0.451682	0.197	0.029	5.31781e-120
ROMO1	6.54817e-46	0.45097	0.85	0.611	1.49357e-41
P4HA2	3.988e-204	0.449948	0.231	0.025	9.09622e-200
PDIA3	1.75475e-35	0.447486	0.892	0.746	4.00241e-31
COX5A	2.94291e-52	0.447244	0.931	0.757	6.71248e-48
SH2D2A	1.40665e-39	0.446237	0.888	0.676	3.20843e-35
VCP	2.39655e-43	0.445795	0.846	0.607	5.46629e-39
PRKCDBP	1.24999e-208	0.445695	0.223	0.022	2.85109e-204
MRPL52	1.09641e-47	0.444077	0.759	0.472	2.50079e-43
KCNN4	1.29203e-79	0.443322	0.422	0.147	2.94698e-75
SHFM1	1.7437e-35	0.4433	0.776	0.617	3.9772e-31
F5	2.48034e-53	0.441572	0.31	0.114	5.6574e-49
SLAMF1	1.04424e-38	0.441078	0.788	0.519	2.3818e-34
PLA2G16	4.03483e-60	0.4376	0.564	0.254	9.20304e-56
TMBIM6	2.11085e-51	0.436782	0.981	0.894	4.81464e-47
HSPA5	2.20174e-28	0.435144	0.734	0.514	5.02196e-24
DYNLRB1	8.47178e-49	0.433481	0.909	0.697	1.93233e-44
VDR	1.25755e-212	0.433044	0.263	0.03	2.86834e-208
LMO4	1.36565e-38	0.432381	0.535	0.286	3.11491e-34
SLC16A3	6.43031e-57	0.429919	0.548	0.256	1.46669e-52
CD320	8.18959e-48	0.427588	0.58	0.299	1.86796e-43
APOBEC3C	2.72042e-39	0.426937	0.684	0.408	6.20501e-35
TADA3	2.60489e-49	0.423641	0.708	0.4	5.94148e-45
ZC2HC1A	1.02546e-80	0.423119	0.305	0.087	2.33897e-76
TRPS1	1.00885e-68	0.421094	0.421	0.156	2.30108e-64
YWHAQ	2.59016e-36	0.418076	0.936	0.801	5.9079e-32
PSMA6	1.97181e-44	0.416882	0.857	0.626	4.4975e-40
CD40LG	5.43661e-19	0.416659	0.609	0.443	1.24004e-14
MICAL2	2.43484e-105	0.4154	0.345	0.089	5.55362e-101
ACTR3	8.6739e-41	0.415362	0.94	0.801	1.97843e-36
SERF2	3.51126e-91	0.414435	1	0.995	8.00884e-87
LAMTOR5	5.85052e-45	0.413491	0.839	0.559	1.33444e-40
AC017002.3	1.50337e-58	0.413334	0.136	0.028	3.42903e-54
MIF	1.70121e-29	0.412117	0.993	0.973	3.88029e-25
SURF4	3.56431e-43	0.41107	0.759	0.451	8.12984e-39
CCDC167	1.16076e-37	0.410766	0.816	0.553	2.64757e-33
NAMPT	2.50483e-62	0.410562	0.409	0.158	5.71326e-58
POLR2E	1.88091e-42	0.409592	0.756	0.467	4.29016e-38
SERPINB1	7.63641e-28	0.409205	0.787	0.567	1.74179e-23
RANBP1	2.0102e-36	0.408905	0.662	0.395	4.58508e-32
RPS27L	1.01382e-29	0.408363	0.881	0.684	2.31242e-25
PDCD1	1.14819e-38	0.407749	0.625	0.348	2.61891e-34
CDK6	5.92442e-53	0.407324	0.47	0.211	1.3513e-48
KLRB1	8.77786e-35	0.407211	0.823	0.565	2.00214e-30
OASL	1.37082e-43	0.406642	0.632	0.35	3.12671e-39
CD97	4.27812e-13	0.405578	0.668	0.558	9.75797e-09
WARS	9.52543e-53	0.40534	0.367	0.146	2.17266e-48
STIP1	2.64884e-51	0.404968	0.616	0.311	6.04175e-47
NUDT5	1.08719e-41	0.404926	0.709	0.42	2.47978e-37
ANXA2	2.42653e-34	0.404918	0.965	0.872	5.53466e-30
LTB	0.142898	0.404853	0.91	0.914	1
PPM1M	3.99856e-64	0.403407	0.4	0.15	9.12032e-60
ANKRD28	5.48273e-46	0.4027	0.496	0.236	1.25056e-41
HSP90AB1	2.37179e-27	0.402167	0.925	0.835	5.40981e-23
ETHE1	1.70001e-34	0.40128	0.715	0.458	3.87755e-30
APOBEC3G	6.13774e-35	0.400229	0.824	0.599	1.39996e-30
CCDC88A	3.10044e-61	0.397693	0.284	0.091	7.0718e-57
SMS	1.02777e-38	0.397504	0.597	0.33	2.34423e-34
RTFDC1	2.17082e-38	0.397278	0.622	0.373	4.95142e-34
RGS16	1.11767e-21	0.396662	0.266	0.136	2.5493e-17
PSMB3	2.73478e-40	0.395314	0.892	0.722	6.23776e-36
TXNDC17	3.22991e-39	0.395017	0.72	0.438	7.36709e-35
CCDC50	2.47747e-52	0.39483	0.371	0.148	5.65086e-48
ATP5J	7.22752e-30	0.393759	0.752	0.6	1.64852e-25
WDR83OS	5.18356e-41	0.392862	0.911	0.749	1.18232e-36
FLNA	6.46632e-28	0.391199	0.853	0.681	1.4749e-23
CCL3	1.30681e-34	0.389496	0.058	0.009	2.9807e-30
ERI1	1.89417e-66	0.389349	0.391	0.141	4.32042e-62
PARK7	5.26021e-42	0.389016	0.953	0.777	1.1998e-37
DBI	9.38467e-46	0.388984	0.96	0.776	2.14055e-41
MYL12A	3.12043e-53	0.387246	1	0.985	7.1174e-49
ATP5J2	3.21961e-27	0.386862	0.763	0.645	7.34361e-23
SMCO4	1.12835e-75	0.386737	0.31	0.093	2.57366e-71
IAH1	6.14243e-40	0.385366	0.72	0.429	1.40103e-35
BCL2L1	3.15458e-43	0.383926	0.499	0.245	7.19528e-39
PSMB6	1.30375e-36	0.383854	0.856	0.652	2.97373e-32
GTF3C6	1.67672e-35	0.381717	0.777	0.502	3.82443e-31
MT1X	4.48678e-27	0.38074	0.637	0.403	1.02339e-22
SEC11A	5.76527e-37	0.38008	0.9	0.69	1.315e-32
ANXA6	5.01803e-39	0.38	0.946	0.79	1.14456e-34
PPP1CA	2.324e-47	0.379626	0.965	0.842	5.30081e-43
SEC11C	5.03787e-30	0.379195	0.755	0.511	1.14909e-25
PSMD1	1.88377e-37	0.37784	0.573	0.319	4.29668e-33
LASP1	6.69162e-36	0.373768	0.661	0.4	1.52629e-31
PPIA	1.56468e-61	0.373651	0.999	0.994	3.56887e-57
TAP1	1.60347e-30	0.3736	0.889	0.702	3.65736e-26
POMP	1.74967e-35	0.372197	0.881	0.685	3.99082e-31
ADGRG1	2.73466e-104	0.370145	0.098	0.008	6.23748e-100
BSG	9.19004e-37	0.369713	0.878	0.692	2.09616e-32
BCAP31	6.58797e-38	0.369698	0.878	0.637	1.50265e-33
C9orf89	3.9495e-52	0.369638	0.422	0.178	9.00841e-48
ARPC2	1.99874e-55	0.368895	1	0.98	4.55892e-51
LST1	1.31335e-52	0.368357	0.224	0.07	2.99562e-48
IKZF2	1.62209e-120	0.36819	0.181	0.025	3.69984e-116
AL606807.1	5.359e-91	0.367234	0.094	0.009	1.22233e-86
CLTA	3.74269e-36	0.365808	0.842	0.595	8.53669e-32
DBNL	1.49794e-34	0.364838	0.705	0.446	3.41665e-30
TMED9	7.96924e-36	0.363121	0.837	0.577	1.8177e-31
IFI6	3.43496e-17	0.362584	0.706	0.52	7.8348e-13
DUSP6	2.20708e-54	0.360769	0.271	0.092	5.03413e-50
SRP14	4.0702e-56	0.360044	0.999	0.969	9.28373e-52
ATPIF1	7.59852e-20	0.35994	0.756	0.636	1.73315e-15
SLC25A3	6.28422e-41	0.359837	0.965	0.866	1.43337e-36
NUTF2	7.34461e-28	0.358828	0.763	0.534	1.67523e-23
CD96	1.83534e-28	0.358807	0.791	0.567	4.18622e-24
NOP10	2.61607e-33	0.358445	0.893	0.72	5.96699e-29
UBB	4.33132e-37	0.358088	0.978	0.883	9.8793e-33
MT1E	3.146e-61	0.356733	0.317	0.107	7.1757e-57
PRDX5	7.14294e-25	0.356369	0.814	0.642	1.62923e-20
MIIP	1.857e-44	0.35597	0.471	0.226	4.23563e-40
TMCO1	4.35257e-32	0.355624	0.762	0.506	9.92777e-28
CD2BP2	1.77343e-40	0.354476	0.609	0.322	4.04502e-36
PSTPIP1	2.89535e-31	0.353818	0.704	0.451	6.604e-27
UBE2N	4.43295e-32	0.35351	0.821	0.572	1.01111e-27
DPM2	2.53096e-61	0.351878	0.431	0.169	5.77286e-57
HM13	2.68799e-28	0.351797	0.733	0.489	6.13104e-24
GOLIM4	4.13454e-130	0.351587	0.211	0.031	9.43048e-126
SRI	2.80645e-32	0.351193	0.841	0.607	6.40122e-28
COX20	7.98247e-34	0.351112	0.594	0.343	1.82072e-29
SPATS2L	3.10066e-59	0.349744	0.402	0.154	7.0723e-55
TOX	8.1191e-48	0.348897	0.458	0.203	1.85188e-43
ITPR1	2.40776e-51	0.348595	0.313	0.116	5.49185e-47
NINJ2	1.39376e-49	0.34842	0.334	0.129	3.17903e-45
NPDC1	7.04783e-45	0.348072	0.42	0.189	1.60754e-40
RBM8A	1.37886e-27	0.34719	0.877	0.694	3.14505e-23
CDC37	4.14644e-29	0.347029	0.904	0.761	9.45763e-25
PSMB2	1.26037e-32	0.346481	0.773	0.521	2.87477e-28
TBCB	1.22087e-31	0.343759	0.914	0.726	2.78467e-27
TBXAS1	1.21887e-37	0.343736	0.389	0.182	2.78012e-33
LY6E	1.09364e-21	0.343018	0.97	0.905	2.49449e-17
PAM	1.78676e-48	0.342223	0.413	0.176	4.07543e-44
SGK1	1.71859e-35	0.342058	0.226	0.087	3.91992e-31
RAP1A	1.37536e-30	0.341825	0.817	0.571	3.13705e-26
GRN	1.88123e-42	0.340831	0.497	0.245	4.2909e-38
BUB3	2.23946e-28	0.340664	0.875	0.668	5.10799e-24
COPZ1	9.05839e-35	0.340462	0.726	0.447	2.06613e-30
HSPA1A	1.65037e-49	0.340037	0.712	0.406	3.76434e-45
ATP8B4	2.88687e-123	0.339387	0.223	0.036	6.58465e-119
ITPA	3.61194e-35	0.338548	0.576	0.316	8.23847e-31
BANF1	1.2702e-29	0.338474	0.74	0.505	2.89721e-25
SLA	3.83311e-26	0.337236	0.601	0.371	8.74294e-22
ARPC5	3.18345e-30	0.337117	0.936	0.803	7.26112e-26
TSPO	3.54899e-25	0.336679	0.864	0.741	8.0949e-21
TBC1D4	4.14584e-29	0.336114	0.366	0.185	9.45625e-25
KDM5B	1.60612e-36	0.335191	0.467	0.237	3.66341e-32
RAC2	1.69512e-41	0.335071	0.99	0.952	3.8664e-37
LYRM4	7.99308e-65	0.334222	0.343	0.117	1.82314e-60
SNX9	1.04443e-40	0.334108	0.378	0.167	2.38225e-36
RNF167	1.68731e-27	0.333638	0.773	0.531	3.84859e-23
UQCRQ	2.24413e-27	0.332991	0.873	0.66	5.11863e-23
UBL5	6.97589e-41	0.332364	0.982	0.914	1.59113e-36
MTHFD1	3.18686e-58	0.332359	0.324	0.115	7.2689e-54
FAS	1.01173e-34	0.332011	0.684	0.406	2.30766e-30
CLSTN3	3.22781e-41	0.331929	0.482	0.233	7.36232e-37
IFITM2	2.88382e-28	0.331167	0.988	0.94	6.57771e-24
PIGT	6.41653e-34	0.330833	0.528	0.287	1.46355e-29
SNAP47	1.73723e-38	0.330705	0.414	0.194	3.96246e-34
SHMT2	2.86569e-37	0.33047	0.533	0.281	6.53635e-33
NDUFB3	2.97925e-30	0.32803	0.791	0.542	6.79537e-26
AP1S1	2.71548e-44	0.327634	0.494	0.236	6.19375e-40
BRK1	1.81607e-34	0.326924	0.961	0.818	4.14227e-30
AHI1	1.14283e-46	0.326611	0.316	0.121	2.60667e-42
PSMB1	1.9351e-31	0.326556	0.929	0.775	4.41377e-27
NINJ1	1.45399e-37	0.326351	0.377	0.173	3.31641e-33
MAD2L2	3.72025e-42	0.326089	0.504	0.245	8.48552e-38
TGFB1I1	4.54646e-115	0.326039	0.224	0.039	1.037e-110
RAN	2.63052e-34	0.324987	0.972	0.895	5.99996e-30
TUBA4A	9.54212e-25	0.324704	0.859	0.667	2.17646e-20
HLA-A	6.50497e-39	0.323891	1	1	1.48372e-34
B2M	2.72857e-88	0.323654	1	1	6.22359e-84
CASS4	2.61359e-80	0.32292	0.26	0.066	5.96135e-76
DECR1	9.30862e-30	0.322839	0.675	0.409	2.1232e-25
SH3BP1	6.32151e-32	0.322676	0.542	0.299	1.44187e-27
PTPN13	4.27103e-35	0.322378	0.274	0.115	9.74179e-31
ITGA4	5.49131e-25	0.321799	0.925	0.758	1.25251e-20
GPX4	8.54988e-14	0.321714	0.863	0.727	1.95014e-09
POLR2L	6.89833e-26	0.321245	0.911	0.744	1.57344e-21
PDLIM1	8.45527e-37	0.320889	0.305	0.131	1.92856e-32
DNAJC15	4.32012e-32	0.320879	0.69	0.427	9.85376e-28
RBX1	4.54473e-27	0.320795	0.9	0.742	1.03661e-22
TSPAN2	4.97977e-26	0.320684	0.622	0.394	1.13583e-21
NAP1L4	4.13215e-14	0.320494	0.723	0.539	9.42502e-10
LEPROT	3.00528e-45	0.319738	0.413	0.18	6.85473e-41
SDF4	6.84372e-22	0.319421	0.601	0.393	1.56098e-17
ELOVL1	1.22296e-31	0.319293	0.663	0.397	2.78945e-27
SUB1	8.14173e-34	0.318928	0.994	0.939	1.85705e-29
GDE1	1.77192e-35	0.318918	0.465	0.234	4.04156e-31
ARF5	5.45216e-29	0.318687	0.913	0.76	1.24358e-24
SNX6	4.15281e-25	0.318665	0.868	0.644	9.47215e-21
SPPL2A	1.89666e-39	0.31816	0.533	0.268	4.32609e-35
MIR4435-1HG	5.8398e-31	0.317778	0.46	0.244	1.332e-26
VPS29	1.41409e-26	0.31775	0.749	0.507	3.22541e-22
RAB1B	4.55885e-28	0.317592	0.834	0.581	1.03983e-23
SEC61B	2.15494e-27	0.317575	0.954	0.821	4.91519e-23
S100A11	3.08835e-32	0.317563	1	0.988	7.04421e-28
SLC1A4	3.32338e-39	0.317026	0.172	0.053	7.58029e-35
GZMH	4.11881e-09	0.316676	0.231	0.149	9.3946e-05
PSMC2	1.68444e-33	0.316432	0.615	0.349	3.84204e-29
TAGLN2	2.50431e-23	0.316181	0.997	0.97	5.71208e-19
MVP	4.85613e-23	0.315607	0.781	0.569	1.10763e-18
JAKMIP1	2.20253e-49	0.315386	0.32	0.12	5.02376e-45
GPAA1	1.00531e-35	0.315262	0.526	0.277	2.29301e-31
PSAP	4.2008e-26	0.314825	0.881	0.687	9.58161e-22
C7orf73	4.98154e-27	0.314145	0.615	0.389	1.13624e-22
ATP5G1	7.13937e-25	0.313768	0.518	0.322	1.62842e-20
CD79B	4.88155e-37	0.313767	0.428	0.206	1.11343e-32
SCCPDH	1.04872e-78	0.313121	0.283	0.076	2.39203e-74
ANTXR2	7.9708e-29	0.312344	0.609	0.359	1.81806e-24
LAT	3.97425e-24	0.312185	0.902	0.769	9.06488e-20
ACAA2	5.13591e-36	0.31176	0.474	0.241	1.17145e-31
SQSTM1	7.20657e-14	0.311581	0.853	0.683	1.64375e-09
VASP	1.21822e-28	0.31131	0.643	0.39	2.77863e-24
DUSP23	3.32431e-42	0.310472	0.532	0.257	7.58242e-38
FRMD4B	2.55658e-43	0.310108	0.475	0.223	5.83129e-39
HSP90AA1	8.88603e-35	0.308175	0.972	0.92	2.02681e-30
PSMC4	2.855e-27	0.307569	0.665	0.412	6.51196e-23
RP11-124N14.3	1.43244e-13	0.307131	0.449	0.309	3.26726e-09
TLN1	2.8539e-23	0.307052	0.691	0.457	6.50946e-19
SOCS2	2.87373e-45	0.305945	0.289	0.11	6.55469e-41
ZNRF1	1.67843e-66	0.305784	0.262	0.075	3.82833e-62
ATP5D	1.31188e-15	0.305313	0.374	0.242	2.99228e-11
SUPT4H1	2.10563e-22	0.30427	0.701	0.473	4.80274e-18
PTPRN2	9.80074e-59	0.304042	0.26	0.08	2.23545e-54
SDC4	2.76985e-78	0.303153	0.258	0.066	6.31775e-74
AKIRIN2	1.51268e-27	0.302706	0.586	0.339	3.45028e-23
ITGAM	5.78988e-108	0.302417	0.187	0.03	1.32061e-103
ATP1B3	1.05597e-27	0.302368	0.598	0.361	2.40855e-23
CAT	7.19689e-35	0.301934	0.525	0.273	1.64154e-30
ANXA7	1.1189e-24	0.301919	0.809	0.578	2.5521e-20
NDUFAF3	1.67869e-28	0.301852	0.712	0.453	3.82894e-24
SEM1	0.0024806	0.301522	0.18	0.147	1
UBE2L3	1.7545e-24	0.301297	0.788	0.577	4.00183e-20
CCDC85B	4.74937e-21	0.301112	0.602	0.399	1.08328e-16
SIPA1L1	3.37753e-46	0.301074	0.364	0.149	7.7038e-42
NDUFA4	2.81127e-29	0.301067	0.958	0.869	6.41222e-25
ITGAE	2.69628e-37	0.299613	0.483	0.24	6.14993e-33
JOSD2	5.43846e-33	0.299155	0.54	0.289	1.24046e-28
CKS2	4.67955e-37	0.298827	0.375	0.17	1.06736e-32
ZEB2	1.76534e-61	0.2981	0.294	0.092	4.02656e-57
COX7B	1.84475e-26	0.297911	0.902	0.725	4.20768e-22
EMP1	1.57664e-66	0.297807	0.231	0.062	3.59617e-62
PLP2	2.89151e-20	0.297644	0.96	0.879	6.59524e-16
CHMP2A	1.09193e-24	0.297616	0.774	0.529	2.49058e-20
CHCHD2	7.63275e-42	0.29717	0.99	0.951	1.74095e-37
ATP5F1	1.06752e-16	0.29686	0.724	0.589	2.4349e-12
RALGDS	1.12726e-28	0.296767	0.605	0.362	2.57116e-24
LMAN2	5.17253e-26	0.296136	0.809	0.596	1.1798e-21
CTSA	5.21001e-19	0.296055	0.555	0.364	1.18835e-14
C20orf24	4.48997e-41	0.295863	0.346	0.149	1.02412e-36
CACYBP	6.36623e-20	0.295604	0.769	0.556	1.45207e-15
MAP1LC3A	8.32392e-38	0.295126	0.281	0.114	1.8986e-33
ITGB1BP1	8.71592e-26	0.295073	0.699	0.443	1.98801e-21
SNRPB	4.05538e-22	0.295059	0.877	0.704	9.24991e-18
SEC61G	6.40637e-22	0.294846	0.899	0.76	1.46123e-17
PSMB8	1.13881e-23	0.294119	0.922	0.791	2.59752e-19
FIBP	2.20038e-25	0.293742	0.583	0.355	5.01884e-21
PRDX2	4.27607e-24	0.29362	0.841	0.635	9.75328e-20
CD99	7.45069e-27	0.293385	0.996	0.978	1.69943e-22
SUMO2	3.80524e-41	0.293246	0.997	0.957	8.67938e-37
SPCS2	5.00445e-23	0.292976	0.842	0.642	1.14147e-18
CNIH1	2.49293e-18	0.29295	0.709	0.488	5.68613e-14
LAT2	1.78822e-49	0.292781	0.241	0.079	4.07876e-45
MTCH2	9.42095e-32	0.292158	0.602	0.339	2.14882e-27
ATP6V0E1	3.00976e-26	0.292152	0.947	0.823	6.86496e-22
C19orf10	2.39216e-16	0.291928	0.517	0.349	5.45627e-12
DNAJA1	1.59101e-21	0.291756	0.73	0.525	3.62894e-17
CORO1B	1.01888e-12	0.290765	0.742	0.592	2.32397e-08
CXorf40B	1.0685e-41	0.29025	0.341	0.141	2.43713e-37
TANK	4.3173e-26	0.290221	0.626	0.391	9.84733e-22
CIAO1	1.9625e-31	0.28999	0.535	0.291	4.47627e-27
HNRNPA3	7.81572e-24	0.289978	0.921	0.787	1.78269e-19
NDUFA6	1.39406e-24	0.289184	0.849	0.646	3.17971e-20
MCM5	1.61148e-25	0.289062	0.274	0.132	3.67562e-21
TGFB1	6.37453e-25	0.288976	0.641	0.397	1.45397e-20
CYB5R3	7.82216e-28	0.288967	0.699	0.432	1.78416e-23
UNC119	3.43068e-30	0.288817	0.439	0.227	7.82505e-26
TGOLN2	1.65324e-25	0.287624	0.697	0.443	3.77086e-21
SNRPB2	4.04661e-20	0.28742	0.752	0.534	9.2299e-16
EIF4G2	7.98883e-22	0.287359	0.892	0.753	1.82217e-17
ORMDL2	2.15055e-25	0.28735	0.6	0.367	4.90519e-21
GUK1	4.13575e-23	0.287248	0.916	0.79	9.43324e-19
PSMA3	8.18606e-23	0.287022	0.706	0.474	1.86716e-18
CTNNB1	1.2406e-29	0.287014	0.511	0.278	2.82968e-25
NDUFS8	5.47031e-24	0.286926	0.716	0.492	1.24772e-19
ATP5B	3.08085e-17	0.286871	0.755	0.65	7.02711e-13
HIGD1A	3.66831e-23	0.286785	0.663	0.433	8.36704e-19
PRDX4	2.53434e-31	0.286473	0.474	0.247	5.78057e-27
TMEM59	6.82625e-24	0.285647	0.934	0.795	1.557e-19
CCR5	1.30481e-39	0.285539	0.434	0.202	2.97613e-35
SNRPD3	3.0696e-21	0.285312	0.831	0.612	7.00144e-17
PRNP	1.02062e-17	0.284615	0.693	0.482	2.32793e-13
PMCH	1.48864e-127	0.284595	0.083	0.004	3.39545e-123
AGPAT2	2.33212e-49	0.284431	0.359	0.14	5.31933e-45
HLA-B	3.84375e-44	0.283852	1	1	8.76721e-40
LCP1	3.4511e-15	0.283686	0.932	0.86	7.87161e-11
RPN2	6.49065e-20	0.283627	0.769	0.558	1.48045e-15
ATP5C1	1.6952e-18	0.283512	0.713	0.551	3.86658e-14
C1orf43	1.19846e-23	0.283005	0.805	0.557	2.73356e-19
TMEM179B	3.5832e-23	0.282516	0.69	0.445	8.17293e-19
C19orf43	4.64762e-12	0.282345	0.594	0.43	1.06007e-07
ERCC1	6.52801e-34	0.282079	0.416	0.202	1.48897e-29
RP11-345M22.1	2.35688e-130	0.281233	0.094	0.006	5.3758e-126
MRPL51	1.49234e-21	0.281141	0.762	0.549	3.40389e-17
HLA-C	3.17292e-48	0.280816	1	1	7.23711e-44
TFRC	3.9521e-38	0.280776	0.231	0.085	9.01435e-34
ANXA4	1.40759e-26	0.280523	0.499	0.283	3.21058e-22
PSMA7	3.38567e-27	0.280311	0.97	0.877	7.72238e-23
HN1	9.42027e-19	0.279731	0.712	0.536	2.14867e-14
LPCAT4	5.04696e-26	0.279692	0.49	0.277	1.15116e-21
EFHD2	2.18919e-32	0.279039	0.393	0.191	4.99332e-28
PIM2	0.000202149	0.27875	0.615	0.54	1
PSMB5	2.44721e-31	0.277897	0.493	0.259	5.58183e-27
ATP6V0B	3.41153e-18	0.277767	0.807	0.596	7.78135e-14
COL9A2	5.58307e-129	0.277739	0.188	0.025	1.27344e-124
GPR108	1.06034e-28	0.277633	0.594	0.336	2.41854e-24
AD000671.2	1.94601e-20	0.277286	0.144	0.059	4.43866e-16
ADRM1	5.42425e-22	0.277089	0.737	0.52	1.23722e-17
FERMT3	1.9473e-19	0.276992	0.715	0.498	4.4416e-15
ENSA	4.69735e-20	0.276836	0.745	0.542	1.07142e-15
COX7A2	1.59235e-29	0.276663	0.961	0.888	3.63199e-25
TALDO1	1.95462e-21	0.276625	0.824	0.617	4.4583e-17
RP11-325F22.2	3.44855e-40	0.276467	0.284	0.111	7.86581e-36
MANF	9.1543e-22	0.276008	0.501	0.299	2.088e-17
POLR2G	9.75619e-23	0.274762	0.706	0.471	2.22529e-18
PELI1	2.02261e-34	0.274103	0.312	0.137	4.61337e-30
MPG	1.01756e-22	0.273879	0.637	0.398	2.32096e-18
RNH1	3.43796e-20	0.273633	0.749	0.538	7.84164e-16
ALAS1	1.20882e-31	0.273409	0.313	0.143	2.7572e-27
TNFRSF12A	2.54462e-71	0.27338	0.204	0.047	5.80402e-67
IFITM3	6.43486e-10	0.27316	0.722	0.614	1.46773e-05
PDLIM7	1.90495e-88	0.273136	0.247	0.056	4.34499e-84
CCL23	1.09277e-59	0.272814	0.057	0.005	2.49249e-55
ABI1	6.88182e-20	0.272758	0.691	0.473	1.56967e-15
CERS5	2.50652e-43	0.272523	0.409	0.178	5.71711e-39
CARD16	3.13338e-18	0.272254	0.735	0.524	7.14692e-14
SLC1A5	9.42584e-41	0.27219	0.355	0.151	2.14994e-36
LYPLA1	2.72826e-26	0.272092	0.587	0.346	6.22289e-22
UBC	6.79067e-28	0.272066	0.996	0.979	1.54888e-23
REEP5	3.96264e-20	0.271836	0.864	0.673	9.03839e-16
MAGEH1	2.98236e-20	0.271337	0.215	0.101	6.80247e-16
CDC123	8.78749e-25	0.270961	0.637	0.396	2.00434e-20
GUSB	1.48692e-27	0.27075	0.479	0.262	3.39151e-23
FUT8	3.67841e-33	0.270727	0.454	0.226	8.39009e-29
AP2S1	5.93549e-22	0.27072	0.734	0.516	1.35383e-17
RPS6KA1	5.68133e-29	0.269054	0.568	0.318	1.29585e-24
NDUFAB1	1.25801e-21	0.26895	0.802	0.578	2.86941e-17
LRPAP1	3.16272e-25	0.26885	0.691	0.436	7.21384e-21
ZFP36L1	4.13363e-08	0.268375	0.888	0.812	0.00094284
ZG16B	5.26616e-134	0.26821	0.144	0.014	1.20116e-129
ADAM19	2.56439e-22	0.267993	0.526	0.322	5.84912e-18
TIMM8B	1.27442e-27	0.267604	0.601	0.354	2.90682e-23
PSME2	2.92175e-18	0.267523	0.921	0.81	6.66423e-14
PSMD7	1.79875e-20	0.267387	0.758	0.537	4.10276e-16
COPE	1.75445e-22	0.267233	0.889	0.715	4.00172e-18
MAMDC2	1.34461e-69	0.267118	0.151	0.029	3.06692e-65
SLC31A2	6.90575e-94	0.266756	0.224	0.045	1.57513e-89
GGT1	8.48347e-45	0.266062	0.327	0.129	1.93499e-40
FASLG	4.28648e-38	0.265769	0.266	0.104	9.77704e-34
NDUFB2	1.25449e-21	0.265501	0.931	0.803	2.86137e-17
PAPSS1	4.84739e-30	0.264816	0.472	0.251	1.10564e-25
EDF1	4.15986e-26	0.264299	0.979	0.912	9.48822e-22
PPIB	7.48872e-19	0.264067	0.983	0.933	1.7081e-14
CD226	1.70501e-30	0.263675	0.447	0.232	3.88895e-26
2021-09-07	2.93153e-23	0.263016	0.946	0.814	6.68652e-19
SELT	1.68941e-15	0.262894	0.65	0.493	3.85338e-11
H2AFY	8.68659e-22	0.262785	0.583	0.369	1.98133e-17
ACTA2	2.08608e-36	0.26278	0.252	0.098	4.75814e-32
OSTF1	1.52179e-18	0.262519	0.841	0.638	3.47105e-14
PRKAR1B	1.29701e-65	0.262317	0.23	0.061	2.95835e-61
LCP2	1.02175e-16	0.262172	0.898	0.729	2.33051e-12
RNASEK	3.34744e-10	0.262103	0.532	0.377	7.63517e-06
PSMC3	1.51904e-19	0.261388	0.637	0.42	3.46478e-15
ATP5A1	3.63652e-16	0.261291	0.705	0.547	8.29455e-12
MT-CYB	1.45929e-28	0.261286	1	0.999	3.32849e-24
ALDOC	2.10392e-37	0.261284	0.244	0.094	4.79883e-33
CAPZA2	2.4487e-20	0.2612	0.767	0.535	5.58525e-16
PHPT1	7.80926e-27	0.261167	0.645	0.383	1.78121e-22
NUDT16	8.25298e-39	0.261075	0.324	0.135	1.88242e-34
SAMSN1	2.14736e-18	0.261033	0.724	0.523	4.89791e-14
SLIRP	2.93876e-21	0.260639	0.652	0.425	6.70301e-17
ZYX	4.59653e-16	0.260621	0.555	0.384	1.04842e-11
ACTR1B	3.6582e-31	0.260228	0.51	0.267	8.34398e-27
NDUFA13	6.70994e-21	0.26002	0.693	0.461	1.53047e-16
SIT1	9.39502e-16	0.259491	0.778	0.59	2.14291e-11
HNRNPA2B1	5.08066e-24	0.259364	0.992	0.955	1.15885e-19
ETFB	1.77156e-23	0.259328	0.544	0.321	4.04075e-19
GADD45A	2.02969e-67	0.259133	0.22	0.056	4.62952e-63
P4HB	4.961e-11	0.258865	0.73	0.577	1.13156e-06
NEDD8	4.28457e-20	0.258813	0.886	0.725	9.77268e-16
TMEM14A	1.33592e-29	0.25869	0.481	0.253	3.04709e-25
PSMD14	7.67464e-29	0.258689	0.501	0.27	1.75051e-24
AC006129.2	2.39621e-18	0.258648	0.403	0.242	5.46551e-14
HPGD	1.12555e-26	0.258257	0.104	0.031	2.56727e-22
BZW1	1.01762e-16	0.258076	0.781	0.588	2.32108e-12
MRTO4	3.83403e-35	0.257827	0.314	0.137	8.74505e-31
YIPF3	5.7839e-22	0.256909	0.691	0.45	1.31925e-17
CTNNA1	3.84076e-33	0.256703	0.375	0.178	8.76039e-29
ARL6IP6	8.42936e-20	0.256621	0.555	0.353	1.92265e-15
MTDH	2.12657e-16	0.256456	0.81	0.636	4.85049e-12
ICAM1	2.95921e-56	0.25643	0.209	0.058	6.74967e-52
EID1	1.35488e-18	0.25637	0.896	0.74	3.09033e-14
KIAA1324	1.06754e-43	0.256111	0.217	0.072	2.43496e-39
NTRK1	4.19506e-192	0.255729	0.12	0.006	9.56852e-188
ISCU	1.74931e-09	0.25571	0.787	0.65	3.99e-05
AC092580.4	1.50251e-05	0.255692	0.237	0.175	0.342708
PFKP	2.07091e-19	0.255666	0.493	0.306	4.72354e-15
EIF6	3.34477e-19	0.255392	0.687	0.452	7.62909e-15
LPXN	5.70161e-19	0.255078	0.787	0.57	1.30048e-14
RAB8B	4.20483e-29	0.254843	0.488	0.262	9.5908e-25
FAM104A	2.30922e-26	0.254779	0.535	0.305	5.26709e-22
LAP3	2.0818e-21	0.254678	0.561	0.348	4.74837e-17
VAMP5	1.50923e-17	0.254175	0.6	0.393	3.44241e-13
TMEM60	2.07869e-31	0.254146	0.458	0.234	4.74129e-27
BTG3	5.35835e-27	0.253795	0.461	0.245	1.22219e-22
EMC7	2.89671e-21	0.253595	0.644	0.408	6.60712e-17
DHRS7	8.13545e-17	0.253189	0.825	0.626	1.85562e-12
COMT	2.67763e-27	0.252972	0.543	0.308	6.1074e-23
PRDX6	6.4597e-21	0.252381	0.711	0.481	1.47339e-16
MB	2.52028e-147	0.252235	0.051	0.001	5.74852e-143
ANAPC16	4.17979e-19	0.251989	0.892	0.724	9.53368e-15
SKAP1	4.8931e-15	0.25191	0.832	0.67	1.11607e-10
NDUFA1	1.10897e-23	0.251844	0.936	0.828	2.52944e-19
FAM96A	9.34591e-21	0.251844	0.673	0.434	2.13171e-16
ITM2A	1.04493e-10	0.251764	0.868	0.791	2.38337e-06
PSMD4	3.49357e-21	0.251398	0.701	0.462	7.96849e-17
C4orf3	4.57417e-16	0.251085	0.932	0.782	1.04332e-11
CORO1A	5.04767e-17	0.251032	0.986	0.972	1.15132e-12
SLC35B1	6.75606e-37	0.250333	0.367	0.164	1.54099e-32
C1GALT1C1	1.3036e-33	0.250005	0.343	0.157	2.97339e-29
ATOX1	1.18839e-20	0.249847	0.474	0.281	2.71059e-16
ILF2	2.11425e-18	0.249519	0.713	0.5	4.82239e-14
SEC14L2	8.76463e-102	0.249498	0.173	0.027	1.99912e-97
ANP32E	7.99032e-20	0.249395	0.627	0.413	1.82251e-15
CDKN2C	6.62628e-46	0.249381	0.269	0.095	1.51139e-41
MDH1	7.19465e-19	0.249349	0.759	0.551	1.64103e-14
SPCS1	1.39504e-18	0.249158	0.935	0.807	3.18194e-14
SLC9A9	1.4506e-25	0.248728	0.375	0.194	3.30868e-21
CD7	2.04771e-05	0.248616	0.427	0.537	0.467062
PLIN3	3.1192e-30	0.248521	0.416	0.21	7.11459e-26
TRIM69	7.75057e-31	0.248324	0.44	0.222	1.76783e-26
FAM96B	8.6171e-19	0.247804	0.853	0.651	1.96547e-14
ZDHHC24	5.52495e-40	0.247665	0.357	0.152	1.26019e-35
PMVK	1.41963e-22	0.247574	0.51	0.301	3.23805e-18
HIF1A	3.82522e-16	0.247524	0.582	0.386	8.72495e-12
CDC42	1.47431e-19	0.247352	0.932	0.821	3.36275e-15
NAGA	6.30994e-51	0.247281	0.274	0.092	1.43923e-46
EWSR1	4.58857e-19	0.246978	0.824	0.6	1.04661e-14
PIN4	6.1593e-27	0.246778	0.593	0.333	1.40487e-22
CHMP5	1.03754e-21	0.246391	0.648	0.406	2.36653e-17
CCDC107	1.96625e-13	0.246201	0.773	0.574	4.48482e-09
PSMD13	3.99779e-18	0.246009	0.675	0.46	9.11857e-14
DDA1	8.34402e-29	0.245955	0.53	0.286	1.90319e-24
C17orf49	1.31025e-30	0.24588	0.38	0.186	2.98856e-26
TXNDC15	5.72888e-26	0.24586	0.501	0.281	1.3067e-21
SAR1B	1.10723e-28	0.245736	0.465	0.244	2.52549e-24
NT5C	6.28516e-21	0.245311	0.569	0.348	1.43358e-16
LAYN	8.04688e-134	0.245084	0.089	0.005	1.83541e-129
TMSB4X	1.75633e-36	0.244544	1	1	4.00602e-32
YIF1B	3.64051e-29	0.244162	0.503	0.264	8.30363e-25
MINOS1	7.60881e-19	0.244078	0.726	0.511	1.73549e-14
PSMC1	1.17919e-18	0.243768	0.601	0.392	2.68962e-14
ZNHIT1	3.76163e-18	0.243517	0.773	0.548	8.57989e-14
FURIN	7.61323e-32	0.243376	0.247	0.102	1.7365e-27
PRKAR1A	2.88916e-13	0.243165	0.77	0.586	6.58989e-09
CAPN2	9.7029e-16	0.243013	0.784	0.603	2.21313e-11
ARHGAP18	2.50495e-45	0.242735	0.317	0.122	5.71355e-41
EBI3	5.71673e-163	0.242583	0.115	0.007	1.30393e-158
TRAF3IP3	1.80778e-15	0.242174	0.896	0.752	4.12336e-11
TUBA1C	1.07128e-20	0.242053	0.583	0.364	2.44347e-16
UFD1L	4.07275e-18	0.241987	0.518	0.334	9.28952e-14
MRPL13	2.18207e-25	0.240981	0.53	0.298	4.97709e-21
C15orf53	2.09575e-63	0.240574	0.184	0.043	4.7802e-59
TEX264	2.04546e-16	0.239798	0.639	0.444	4.66549e-12
ATP6V0D1	3.90044e-20	0.239722	0.597	0.375	8.89651e-16
KIF5B	1.72825e-16	0.239481	0.72	0.517	3.94196e-12
MBOAT7	1.05756e-36	0.239235	0.277	0.111	2.41219e-32
ARPP19	2.85553e-21	0.239064	0.536	0.326	6.51317e-17
MRPL4	6.48323e-26	0.238922	0.579	0.329	1.47876e-21
ARF4	2.39921e-19	0.238895	0.644	0.418	5.47236e-15
MCM3	4.01115e-20	0.238607	0.388	0.22	9.14903e-16
IL12RB1	5.84402e-26	0.238446	0.403	0.212	1.33296e-21
SYNGR2	1.79345e-12	0.238426	0.73	0.552	4.09068e-08
ANXA11	2.85607e-18	0.23827	0.885	0.747	6.5144e-14
ICAM3	1.25192e-15	0.23797	0.895	0.746	2.85551e-11
ASNA1	5.16551e-20	0.237899	0.612	0.389	1.1782e-15
PSMB7	2.70618e-21	0.237708	0.636	0.403	6.17252e-17
NFATC3	1.39539e-20	0.237304	0.564	0.347	3.18276e-16
ATP5MC3	0.0334839	0.237069	0.18	0.159	1
GEM	9.68805e-124	0.236586	0.139	0.014	2.20975e-119
CD3E	4.51842e-33	0.236505	1	1	1.03061e-28
TCEB2	3.3585e-13	0.236343	0.778	0.706	7.6604e-09
LRP10	7.62827e-16	0.235993	0.654	0.448	1.73993e-11
ST8SIA4	5.38096e-32	0.235536	0.427	0.208	1.22734e-27
PTPN22	1.42762e-19	0.235526	0.511	0.311	3.25627e-15
SNRPG	4.24294e-19	0.234889	0.918	0.767	9.67771e-15
C16orf87	3.75314e-33	0.234833	0.378	0.176	8.56054e-29
NDUFB1	3.57582e-15	0.234542	0.76	0.567	8.15609e-11
EML2	1.2858e-32	0.233947	0.464	0.231	2.93278e-28
MPV17	6.59907e-30	0.233307	0.464	0.237	1.50518e-25
C12orf75	1.02276e-06	0.233133	0.522	0.395	0.0233282
IL12RB2	8.54752e-43	0.232609	0.191	0.059	1.9496e-38
CRADD	9.05569e-43	0.231838	0.194	0.061	2.06551e-38
CSTB	6.91762e-17	0.231697	0.94	0.855	1.57784e-12
ARPC3	7.61169e-27	0.231679	0.992	0.966	1.73615e-22
TACC1	1.8476e-21	0.231544	0.535	0.32	4.2142e-17
MRPL36	1.18557e-22	0.231528	0.558	0.327	2.70416e-18
B3GAT3	1.47778e-22	0.231333	0.471	0.266	3.37068e-18
COMMD7	3.44139e-21	0.231167	0.547	0.327	7.84947e-17
ARF1	5.96664e-22	0.23079	0.964	0.851	1.36093e-17
PARVB	9.79003e-34	0.230616	0.321	0.142	2.23301e-29
RDX	1.72677e-32	0.230257	0.337	0.153	3.93859e-28
FSCN1	1.27963e-63	0.230099	0.173	0.039	2.91871e-59
EMC3	8.68619e-22	0.230003	0.571	0.339	1.98123e-17
MRPL28	7.22652e-24	0.229395	0.519	0.296	1.6483e-19
DCTN2	7.50423e-18	0.229179	0.688	0.467	1.71164e-13
CCND2	1.01207e-11	0.228986	0.562	0.392	2.30844e-07
CYC1	1.14467e-23	0.228779	0.447	0.248	2.61088e-19
GNLY	4.0028e-12	0.228504	0.161	0.083	9.12998e-08
SAP18	7.67066e-20	0.228384	0.909	0.73	1.7496e-15
TUBB	1.24834e-05	0.228122	0.882	0.786	0.284735
PEX2	1.37715e-29	0.228115	0.392	0.193	3.14113e-25
TCIRG1	2.30947e-19	0.227577	0.551	0.34	5.26768e-15
TUBB6	5.36104e-101	0.227328	0.158	0.023	1.2228e-96
LSM2	3.81311e-17	0.226952	0.652	0.43	8.69732e-13
SKP1	1.93561e-20	0.226457	0.979	0.921	4.41492e-16
SCAMP2	1.00264e-15	0.225856	0.767	0.562	2.28693e-11
FDPS	4.07322e-18	0.225619	0.566	0.364	9.2906e-14
TMED10	5.75434e-15	0.225349	0.756	0.563	1.31251e-10
SFT2D1	1.61075e-23	0.225195	0.522	0.298	3.67396e-19
FUOM	9.21326e-33	0.225114	0.335	0.151	2.10145e-28
SLC9A3R1	1.37097e-16	0.225068	0.903	0.744	3.12705e-12
SEPW1	6.29114e-13	0.22493	0.693	0.532	1.43495e-08
YWHAE	2.72893e-14	0.2249	0.637	0.449	6.22441e-10
MRPL41	3.18338e-16	0.224578	0.778	0.561	7.26098e-12
BLOC1S1	1.89938e-21	0.22436	0.576	0.35	4.33229e-17
IKZF4	1.37317e-45	0.224193	0.172	0.048	3.13207e-41
ATP6AP2	1.01779e-15	0.224168	0.729	0.527	2.32148e-11
FKBP8	8.59923e-11	0.224135	0.69	0.526	1.9614e-06
NOTCH2	7.39975e-25	0.22412	0.409	0.218	1.68781e-20
GOLGA8B	4.88702e-20	0.223641	0.361	0.201	1.11468e-15
LAPTM4A	6.96243e-13	0.223582	0.684	0.491	1.58806e-08
ELOB	0.293699	0.223368	0.194	0.19	1
VOPP1	3.2529e-28	0.22318	0.453	0.236	7.41955e-24
RNF181	4.94832e-17	0.222931	0.763	0.54	1.12866e-12
LAMTOR1	5.41016e-17	0.222784	0.74	0.513	1.234e-12
BAX	5.40065e-17	0.222754	0.568	0.368	1.23183e-12
HOXB2	3.08623e-23	0.222617	0.428	0.235	7.03938e-19
ADPRH	9.91621e-76	0.222474	0.179	0.036	2.26179e-71
POLR2K	7.62649e-18	0.22194	0.676	0.447	1.73953e-13
GTF2A2	1.14539e-16	0.2219	0.706	0.508	2.61251e-12
ARF6	1.50253e-18	0.221703	0.589	0.373	3.42713e-14
ECHS1	1.31464e-20	0.221404	0.518	0.308	2.99855e-16
TRAPPC1	3.65273e-15	0.221208	0.911	0.76	8.33151e-11
VPS25	8.83297e-26	0.221018	0.409	0.215	2.01471e-21
HSD17B10	1.09136e-20	0.220846	0.568	0.342	2.48929e-16
EMC10	2.08015e-17	0.220811	0.474	0.289	4.74461e-13
CYP4F22	2.71253e-45	0.220299	0.169	0.048	6.187e-41
HNRNPM	6.4007e-17	0.220122	0.747	0.537	1.45994e-12
APOL6	1.3614e-17	0.2197	0.561	0.354	3.10523e-13
GINS2	6.36926e-45	0.219222	0.116	0.026	1.45276e-40
TMEM50A	3.88318e-15	0.219212	0.932	0.802	8.85715e-11
KLRG1	4.39403e-06	0.218956	0.342	0.259	0.100223
CD3G	4.16123e-13	0.218888	0.907	0.776	9.49134e-09
SOD1	2.89391e-14	0.218803	0.972	0.885	6.60072e-10
FKBP1C	2.29809e-21	0.218784	0.28	0.142	5.24171e-17
TIMM17A	1.36571e-22	0.21867	0.475	0.27	3.11506e-18
CPPED1	2.00852e-34	0.218539	0.276	0.114	4.58124e-30
NTRK2	1.45854e-96	0.218362	0.122	0.014	3.32679e-92
SCAND1	5.44791e-14	0.218267	0.777	0.567	1.24261e-09
ALDH3A2	2.29096e-37	0.217993	0.247	0.093	5.22544e-33
ATP1B1	3.13435e-35	0.217959	0.277	0.112	7.14913e-31
RAB27A	5.22578e-18	0.217742	0.612	0.391	1.19195e-13
AK2	5.15017e-22	0.217479	0.485	0.275	1.1747e-17
HTATSF1	1.12307e-18	0.217442	0.478	0.286	2.56162e-14
SLC25A11	3.26834e-26	0.217269	0.402	0.207	7.45475e-22
GRINA	9.54398e-35	0.217121	0.271	0.11	2.17689e-30
CYB5B	2.77314e-19	0.216875	0.554	0.336	6.32525e-15
PDIA4	1.1545e-14	0.21666	0.499	0.322	2.6333e-10
TFPT	2.3965e-29	0.216607	0.363	0.175	5.46617e-25
PHB	6.71804e-20	0.216424	0.616	0.381	1.53232e-15
SNX17	2.26681e-15	0.21596	0.748	0.528	5.17038e-11
PSMA5	7.95006e-16	0.215867	0.82	0.643	1.81333e-11
BIRC3	1.41136e-08	0.215722	0.551	0.409	0.000321916
EIF4A1	2.24063e-09	0.215576	0.825	0.728	5.11066e-05
NFIA	8.71522e-40	0.215317	0.165	0.049	1.98785e-35
SKA2	9.55661e-21	0.215313	0.449	0.258	2.17977e-16
EIF5A	1.75076e-12	0.21521	0.82	0.656	3.99332e-08
CALHM2	4.28908e-18	0.21498	0.594	0.386	9.78296e-14
XRCC6	3.67054e-15	0.2147	0.861	0.734	8.37212e-11
ATP6V1F	2.18187e-15	0.214658	0.819	0.643	4.97663e-11
TNFSF10	9.61898e-11	0.21443	0.717	0.533	2.19399e-06
TMEM14C	2.02982e-15	0.214409	0.639	0.426	4.62982e-11
RAB37	8.88156e-24	0.214235	0.305	0.151	2.0258e-19
CALM1	4.64158e-19	0.214159	0.994	0.99	1.0587e-14
HSPA8	1.97512e-18	0.213969	0.992	0.977	4.50505e-14
CD276	2.88442e-157	0.213925	0.14	0.011	6.57907e-153
MAT2B	6.99295e-11	0.213866	0.834	0.707	1.59502e-06
SQLE	7.40327e-28	0.213521	0.273	0.122	1.68861e-23
FARS2	6.22711e-30	0.213504	0.298	0.133	1.42034e-25
RALY	6.25605e-14	0.213451	0.816	0.618	1.42694e-09
SZRD1	1.08711e-18	0.213376	0.548	0.339	2.47959e-14
ATP6AP1	3.66122e-16	0.212752	0.546	0.346	8.35087e-12
FDFT1	3.56192e-13	0.212522	0.647	0.468	8.12438e-09
COX6A1	1.4085e-12	0.212265	0.88	0.777	3.21264e-08
UQCRC1	1.83497e-14	0.212136	0.663	0.466	4.18538e-10
RER1	9.94554e-15	0.212013	0.691	0.486	2.26848e-10
LMCD1	2.19324e-111	0.21159	0.137	0.016	5.00255e-107
IL23R	1.06832e-63	0.211263	0.125	0.022	2.43673e-59
SPN	1.46186e-16	0.211227	0.629	0.409	3.33435e-12
QSOX1	1.44316e-40	0.211052	0.283	0.108	3.2917e-36
GLUL	1.55079e-17	0.210888	0.345	0.198	3.5372e-13
TMC6	1.99878e-13	0.210774	0.645	0.456	4.55902e-09
STRA13	9.03818e-20	0.210761	0.435	0.254	2.06152e-15
TRMT112	2.71673e-12	0.210429	0.92	0.801	6.19659e-08
CHCHD1	2.66281e-23	0.21017	0.521	0.291	6.0736e-19
AHR	1.58746e-19	0.21001	0.413	0.241	3.62085e-15
ICA1	8.48725e-52	0.209975	0.104	0.019	1.93586e-47
FUCA2	1.09581e-43	0.209895	0.258	0.091	2.49943e-39
FAIM2	2.89837e-181	0.209873	0.123	0.007	6.61089e-177
PSMA4	3.96837e-15	0.209693	0.672	0.46	9.05146e-11
TSG101	5.56873e-20	0.209377	0.488	0.284	1.27017e-15
GGCT	1.55917e-26	0.209374	0.391	0.2	3.55632e-22
PSMC5	1.65172e-13	0.209342	0.781	0.586	3.76741e-09
MT-CO2	1.325e-31	0.209293	1	1	3.02218e-27
H2AFV	2.69207e-10	0.209249	0.56	0.396	6.14035e-06
MDH2	2.47444e-16	0.209167	0.823	0.64	5.64394e-12
RRBP1	1.56363e-27	0.209087	0.325	0.156	3.56649e-23
IL27RA	5.30571e-16	0.20879	0.632	0.428	1.21018e-11
PDE4A	3.15329e-47	0.208695	0.193	0.056	7.19233e-43
ASL	3.16063e-37	0.208462	0.319	0.131	7.20908e-33
COX6C	6.47253e-18	0.207943	0.96	0.91	1.47632e-13
RTCA	9.26812e-22	0.207899	0.443	0.25	2.11397e-17
AUP1	1.45631e-12	0.20785	0.755	0.56	3.32169e-08
PPP2R1A	1.01255e-12	0.207818	0.778	0.596	2.30953e-08
ZDHHC12	2.21892e-18	0.207688	0.494	0.301	5.06113e-14
COPS6	5.70152e-17	0.207429	0.658	0.44	1.30046e-12
HCLS1	1.04211e-14	0.206921	0.943	0.851	2.37694e-10
PPIL1	1.99996e-34	0.206634	0.253	0.1	4.56171e-30
ST6GALNAC4	1.33727e-38	0.206447	0.241	0.088	3.05018e-34
MRPS7	3.23834e-19	0.206399	0.583	0.356	7.38632e-15
CORO1C	8.71443e-70	0.206181	0.194	0.044	1.98767e-65
NBPF10	1.81533e-17	0.206106	0.327	0.187	4.14059e-13
MGME1	1.60259e-36	0.205812	0.259	0.1	3.65535e-32
SDF2L1	9.83658e-18	0.205649	0.442	0.261	2.24362e-13
STK17B	3.10341e-09	0.205424	0.765	0.621	7.07857e-05
HPRT1	3.68748e-18	0.205354	0.591	0.371	8.41077e-14
PLIN2	1.06624e-16	0.205303	0.566	0.362	2.43198e-12
PPAPDC1B	7.88188e-33	0.205156	0.299	0.128	1.79778e-28
HLF	2.81763e-40	0.205141	0.145	0.04	6.42672e-36
MPC2	1.5656e-14	0.205101	0.686	0.473	3.57097e-10
SUPT3H	1.07372e-15	0.205087	0.335	0.199	2.44906e-11
FUNDC2	2.09114e-13	0.204826	0.553	0.371	4.76968e-09
ITGAL	2.13592e-17	0.204643	0.56	0.35	4.87181e-13
IL26	2.14231e-78	0.204562	0.089	0.009	4.88639e-74
ITGB7	2.63772e-12	0.204554	0.532	0.371	6.01638e-08
LAMTOR2	1.1861e-15	0.204493	0.64	0.425	2.70537e-11
TRAFD1	8.01727e-25	0.20433	0.375	0.192	1.82866e-20
G3BP2	8.52378e-10	0.204097	0.654	0.488	1.94419e-05
PCMT1	1.49582e-15	0.204065	0.688	0.469	3.41183e-11
MRPS15	4.6148e-21	0.203826	0.576	0.345	1.05259e-16
RAB10	5.36682e-15	0.203795	0.612	0.406	1.22412e-10
PPARG	3.66051e-69	0.203694	0.145	0.027	8.34925e-65
RAB11A	6.3858e-14	0.203531	0.77	0.582	1.45654e-09
FAH	1.1323e-63	0.202922	0.181	0.042	2.58267e-59
ITGA2	4.92705e-60	0.202879	0.15	0.032	1.12381e-55
PCNA	5.92889e-18	0.202584	0.325	0.18	1.35232e-13
ZNF706	5.23717e-11	0.202574	0.795	0.611	1.19455e-06
ARL6IP1	1.37444e-12	0.202545	0.476	0.311	3.13497e-08
TPST2	4.1817e-17	0.202534	0.483	0.298	9.53805e-13
C1orf86	3.86301e-19	0.202399	0.291	0.154	8.81113e-15
COMMD8	4.00232e-20	0.20236	0.55	0.33	9.12889e-16
LMAN1	4.19121e-17	0.202292	0.546	0.344	9.55973e-13
NUDT22	4.64595e-22	0.202137	0.47	0.265	1.0597e-17
RPN1	1.04116e-11	0.201975	0.819	0.63	2.37479e-07
NCKAP1L	3.34454e-18	0.20173	0.587	0.37	7.62856e-14
MOB1A	1.57149e-14	0.201664	0.706	0.503	3.58441e-10
SRP9	2.02911e-14	0.201622	0.889	0.728	4.62819e-10
C14orf119	7.62789e-16	0.200971	0.65	0.426	1.73985e-11
PPP2R2B	1.50211e-32	0.200829	0.186	0.066	3.42616e-28
PDHB	2.09205e-17	0.2007	0.56	0.344	4.77176e-13
ECH1	6.8576e-16	0.200426	0.543	0.348	1.56415e-11
CBFB	2.81934e-27	0.2003	0.321	0.152	6.43063e-23
FAM118A	0.0629931	-0.202126	0.406	0.386	1
C12orf65	0.00189107	-0.202624	0.235	0.261	1
STAT6	0.0012254	-0.202785	0.245	0.271	1
NPM1	1.0134e-12	-0.202831	0.975	0.961	2.31145e-08
SKI	8.86862e-05	-0.202931	0.136	0.18	1
MAX	0.000457114	-0.202968	0.543	0.504	1
SUN2	0.0294483	-0.203162	0.467	0.443	1
BTF3	5.81456e-19	-0.203754	0.994	0.988	1.32624e-14
MBP	0.00749638	-0.203933	0.618	0.568	1
CPNE7	2.77826e-05	-0.204143	0.119	0.173	0.633693
MIAT	0.00145899	-0.204279	0.159	0.192	1
DGKA	0.000385275	-0.205596	0.522	0.505	1
IFNG-AS1	9.78139e-12	-0.206046	0.003	0.066	2.23104e-07
PBXIP1	1.40671e-06	-0.206245	0.848	0.825	0.0320856
SUN1	9.91678e-05	-0.206524	0.132	0.176	1
TGIF1	0.00667897	-0.207006	0.249	0.269	1
JUNB	0.000881309	-0.207296	0.821	0.761	1
PNRC1	0.000524577	-0.207862	0.548	0.556	1
SRSF7	9.59607e-05	-0.207909	0.823	0.769	1
TLE4	3.45987e-08	-0.209438	0.053	0.115	0.000789162
HIVEP2	0.000139055	-0.210465	0.134	0.177	1
RUNX3	0.00261301	-0.21049	0.204	0.229	1
SAMD3	0.00719215	-0.211773	0.4	0.401	1
CD6	0.000321465	-0.211867	0.672	0.641	1
KANSL1	0.00128778	-0.213607	0.205	0.233	1
BTN3A1	0.00457353	-0.213845	0.235	0.254	1
PIM1	0.0269107	-0.213927	0.62	0.568	1
RP11-277L2.4	1.07375e-12	-0.214901	0.024	0.104	2.44912e-08
DUSP1	0.0186464	-0.21495	0.253	0.266	1
SPTBN1	0.000473384	-0.21639	0.191	0.229	1
CCDC66	0.000180386	-0.216819	0.152	0.192	1
ZCCHC11	0.00593663	-0.217101	0.245	0.258	1
BEX2	1.25285e-12	-0.217232	0.024	0.103	2.85763e-08
NLRP1	0.000275365	-0.217778	0.241	0.276	1
ERAP2	0.000486003	-0.218303	0.298	0.321	1
LRIG1	2.31662e-11	-0.218941	0.021	0.092	5.28398e-07
TRADD	0.000581899	-0.219016	0.611	0.572	1
NEAT1	0.00220046	-0.21932	0.814	0.753	1
SPSB3	3.57434e-05	-0.219907	0.616	0.572	0.815272
RIPOR2	0.0527959	-0.220155	0.1	0.117	1
BIN2	0.000141218	-0.220275	0.597	0.576	1
CTC-523E23.11	1.52796e-07	-0.220858	0.087	0.151	0.00348511
TRAPPC6A	0.000243613	-0.221962	0.427	0.42	1
STK17A	0.0301004	-0.224231	0.542	0.5	1
TGFBR3	3.82816e-05	-0.224372	0.112	0.159	0.873165
ZC3HAV1	0.000435111	-0.224527	0.573	0.547	1
SNAI3	6.56501e-05	-0.224667	0.163	0.207	1
NSA2	2.75886e-07	-0.224765	0.715	0.683	0.0062927
USP3	0.000705924	-0.2249	0.378	0.379	1
THEM4	5.35819e-05	-0.225931	0.575	0.551	1
UBXN1	5.62635e-12	-0.225983	0.83	0.8	1.28331e-07
NLRC5	0.00420612	-0.227364	0.233	0.246	1
RP11-94L15.2	0.0143793	-0.228238	0.237	0.253	1
COMMD6	1.26795e-14	-0.229005	0.967	0.939	2.89207e-10
EIF3H	4.51676e-09	-0.229087	0.831	0.777	0.000103023
TMEM71	5.29997e-08	-0.229769	0.084	0.151	0.00120887
ZBTB20	8.92892e-05	-0.230349	0.148	0.192	1
EVI2B	0.0681299	-0.230377	0.389	0.363	1
IMPDH2	1.76104e-05	-0.230493	0.255	0.298	0.401675
MTERFD2	0.00140258	-0.231125	0.245	0.268	1
PRKCQ-AS1	0.0118654	-0.231741	0.256	0.271	1
RP11-18H21.1	1.46468e-09	-0.231861	0.062	0.138	3.34078e-05
RCAN3	0.000439335	-0.232914	0.283	0.307	1
IL10RA	3.60404e-06	-0.233153	0.766	0.731	0.0822046
NKG7	3.89869e-05	-0.233586	0.251	0.177	0.889253
CD300A	7.00694e-11	-0.233623	0.051	0.132	1.59821e-06
SAMHD1	3.15559e-05	-0.233928	0.708	0.676	0.719758
MLLT3	0.000118473	-0.236199	0.163	0.202	1
USP36	0.00546349	-0.237024	0.28	0.286	1
ANXA1	0.00167637	-0.237258	0.929	0.937	1
RPS4Y1	0.907259	-0.237394	0.465	0.397	1
ARL4C	2.02039e-05	-0.237708	0.564	0.559	0.460831
GADD45B	0.00186667	-0.238878	0.284	0.301	1
COX4I1	4.20918e-22	-0.239258	0.993	0.985	9.60072e-18
KLF12	0.000352661	-0.239984	0.22	0.252	1
LIME1	1.93405e-05	-0.240479	0.479	0.505	0.441137
AP3M2	7.55798e-05	-0.240833	0.166	0.211	1
PLCD1	4.9188e-05	-0.241664	0.163	0.207	1
AOAH	2.02579e-10	-0.242274	0.026	0.095	4.62063e-06
ITM2B	3.97221e-13	-0.243173	0.96	0.955	9.0602e-09
DENND2D	0.000303382	-0.248674	0.56	0.534	1
MARCKSL1	3.41394e-06	-0.249211	0.061	0.112	0.0778687
ITK	0.000720572	-0.250702	0.584	0.561	1
GCC2	0.000112986	-0.25125	0.508	0.495	1
EPB41L4A-AS1	5.74806e-06	-0.251521	0.216	0.267	0.131108
CISH	0.0251139	-0.25178	0.443	0.342	1
CD5	6.4383e-05	-0.251919	0.719	0.678	1
TOMM20	3.19986e-08	-0.251931	0.675	0.655	0.000729856
SOD2	0.000139869	-0.251979	0.342	0.358	1
BTG2	0.000568041	-0.252408	0.38	0.382	1
GIMAP8	2.45724e-09	-0.253156	0.087	0.165	5.60472e-05
ANP32B	8.10042e-12	-0.253436	0.841	0.824	1.84762e-07
CCDC109B	0.00081406	-0.254699	0.4	0.401	1
BCL11B	3.22537e-05	-0.255545	0.346	0.372	0.735675
SLC38A1	1.11121e-05	-0.256462	0.586	0.551	0.253455
SH3BP5	2.17563e-05	-0.257165	0.17	0.217	0.496239
C5orf56	9.55945e-06	-0.258738	0.19	0.239	0.218042
MSL3	0.000331339	-0.259877	0.285	0.303	1
CYB561	5.28843e-09	-0.260506	0.132	0.212	0.000120624
SNRPD2	4.50437e-16	-0.260555	0.949	0.922	1.0274e-11
CMTM7	0.000445496	-0.260565	0.309	0.325	1
SLC25A6	8.60169e-17	-0.260883	0.942	0.918	1.96196e-12
DENND4A	4.52461e-06	-0.261441	0.161	0.213	0.103202
DHRS3	1.40768e-11	-0.262338	0.057	0.142	3.21078e-07
MTRNR2L12	0.977971	-0.262647	0.806	0.79	1
EIF3K	6.71025e-18	-0.263578	0.939	0.921	1.53054e-13
CLDND1	0.00149122	-0.264581	0.377	0.401	1
FAAH2	3.2544e-10	-0.265158	0.084	0.167	7.42297e-06
CD27	1.40402e-10	-0.265664	0.443	0.555	3.20244e-06
CBLL1	0.001127	-0.267183	0.276	0.292	1
DPP4	3.55924e-06	-0.268427	0.184	0.245	0.0811826
SKIL	2.65764e-05	-0.269004	0.199	0.244	0.606182
RP11-277L2.3	1.72433e-07	-0.269542	0.148	0.213	0.00393302
TTC39C	4.88231e-05	-0.269614	0.201	0.247	1
RARRES3	1.51376e-13	-0.271194	0.848	0.863	3.45273e-09
MCUB	0.0378083	-0.272032	0.141	0.16	1
PARP8	4.41489e-05	-0.274407	0.385	0.4	1
RNF214	4.95161e-07	-0.276583	0.158	0.218	0.0112941
RPL36AL	1.13684e-28	-0.276828	0.993	0.992	2.59302e-24
CDC42SE2	1.82107e-09	-0.277272	0.704	0.683	4.15368e-05
HSD17B11	1.95379e-06	-0.277343	0.418	0.434	0.044564
TRANK1	3.51084e-06	-0.277441	0.241	0.29	0.0800788
BTN3A2	2.20856e-05	-0.277651	0.453	0.459	0.503751
SCML4	1.86272e-07	-0.278517	0.183	0.247	0.00424867
FAM107B	1.79931e-06	-0.282257	0.55	0.526	0.0410406
CNOT6L	8.49945e-05	-0.283325	0.316	0.337	1
C16orf54	4.32558e-06	-0.286749	0.392	0.409	0.0986621
RP11-290D2.6	0.545449	-0.289135	0.399	0.375	1
RPS2	2.3448e-14	-0.294206	0.976	0.976	5.34826e-10
LY9	4.68466e-16	-0.294614	0.03	0.132	1.06852e-11
C6orf48	6.32643e-08	-0.295491	0.242	0.302	0.001443
CHD2	1.56532e-07	-0.296487	0.35	0.402	0.00357033
R3HDM4	9.1463e-09	-0.29757	0.364	0.433	0.000208618
PDCD4	2.64405e-10	-0.304555	0.748	0.731	6.03081e-06
ITM2C	1.13643e-08	-0.306497	0.114	0.187	0.000259208
SESN3	0.000972533	-0.308748	0.141	0.176	1
PRKX	2.92954e-07	-0.310041	0.212	0.271	0.00668198
CLIC3	5.19893e-11	-0.310827	0.043	0.121	1.18582e-06
ERP29	5.50831e-16	-0.312659	0.752	0.746	1.25639e-11
DPYD	4.68752e-10	-0.312692	0.187	0.267	1.06918e-05
C9orf142	8.879e-07	-0.312886	0.568	0.555	0.0202521
CLK1	2.89863e-07	-0.313167	0.332	0.371	0.00661149
SERP1	8.32162e-14	-0.313665	0.762	0.746	1.89808e-09
KLF6	7.63624e-12	-0.315356	0.922	0.932	1.74175e-07
ANXA2R	1.16168e-09	-0.315357	0.201	0.278	2.64967e-05
RPL23	1.93227e-19	-0.317117	0.898	0.864	4.4073e-15
DPEP2	3.19063e-08	-0.317692	0.157	0.228	0.000727751
CTB-133G6.1	5.25006e-20	-0.318779	0.01	0.12	1.19749e-15
SF1	7.31117e-13	-0.318879	0.752	0.735	1.6676e-08
NCF1	7.67506e-11	-0.31893	0.249	0.341	1.7506e-06
ARHGEF1	2.12998e-12	-0.321548	0.662	0.66	4.85827e-08
PPM1K	2.62059e-08	-0.322486	0.247	0.31	0.000597731
UTRN	4.42405e-07	-0.323972	0.368	0.397	0.0100908
AUTS2	1.59868e-17	-0.324819	0.025	0.131	3.64642e-13
ERN1	2.1989e-08	-0.330829	0.234	0.301	0.000501548
EIF4A2	1.43519e-14	-0.331457	0.773	0.762	3.27352e-10
ARHGAP15	5.39327e-13	-0.335276	0.679	0.659	1.23015e-08
ANKRD32	2.46404e-06	-0.340095	0.19	0.24	0.0562024
SERINC5	1.97146e-14	-0.340933	0.104	0.213	4.4967e-10
EPHA4	1.5576e-21	-0.342481	0.012	0.132	3.55273e-17
ATM	1.95631e-08	-0.342522	0.349	0.393	0.000446216
MAL	5.81793e-11	-0.347149	0.127	0.224	1.32701e-06
SH3YL1	3.43544e-15	-0.349573	0.086	0.194	7.83589e-11
EIF3G	4.26603e-24	-0.349643	0.846	0.832	9.7304e-20
KAT6A	1.32174e-09	-0.353369	0.252	0.318	3.01475e-05
EIF2S3	8.55946e-12	-0.35421	0.533	0.557	1.95233e-07
LDLRAP1	8.16411e-13	-0.355337	0.14	0.236	1.86215e-08
TRIM22	1.36261e-13	-0.357292	0.49	0.563	3.10797e-09
PFDN5	4.21379e-46	-0.362378	0.993	0.987	9.61123e-42
STK4	4.12032e-21	-0.362604	0.809	0.82	9.39803e-17
HMGA1	2.11699e-17	-0.36875	0.1	0.222	4.82864e-13
EIF3F	2.84263e-29	-0.369733	0.882	0.885	6.48377e-25
TNFSF13B	3.76316e-10	-0.375315	0.057	0.131	8.58338e-06
PTPN4	3.24583e-12	-0.378172	0.22	0.305	7.40341e-08
DUSP2	0.356568	-0.378632	0.206	0.202	1
GIMAP2	7.32523e-14	-0.37912	0.298	0.391	1.67081e-09
CCL5	0.00274002	-0.382011	0.546	0.566	1
RBL2	3.27333e-17	-0.383152	0.627	0.657	7.46615e-13
MGAT4A	1.39452e-12	-0.383486	0.267	0.355	3.18075e-08
ADD3	2.51774e-14	-0.383866	0.486	0.535	5.74271e-10
RPL15	9.30178e-63	-0.385392	0.997	0.997	2.12164e-58
RACK1	0.0852675	-0.386393	0.195	0.209	1
IFITM1	8.88762e-29	-0.388113	0.986	0.986	2.02718e-24
SMCHD1	6.43072e-11	-0.391761	0.536	0.563	1.46678e-06
NOP53	0.0221829	-0.39894	0.154	0.173	1
TMEM204	2.78584e-16	-0.399431	0.244	0.356	6.35422e-12
PIK3IP1	6.88063e-15	-0.403535	0.488	0.553	1.5694e-10
PLAC8	3.72755e-26	-0.408686	0.003	0.14	8.50218e-22
HMHA1	1.57715e-13	-0.410692	0.341	0.424	3.59732e-09
LIMD2	1.4347e-29	-0.411663	0.882	0.901	3.2724e-25
RNASET2	1.48521e-15	-0.411665	0.651	0.652	3.38763e-11
IRF1	5.00552e-13	-0.413294	0.584	0.615	1.14171e-08
UBA52	1.21708e-80	-0.423258	1	0.995	2.77604e-76
KLF3	4.5363e-24	-0.427245	0.026	0.165	1.03468e-19
PTGER2	6.9812e-16	-0.430737	0.107	0.223	1.59234e-11
EIF4B	1.3548e-24	-0.434522	0.706	0.735	3.09016e-20
STOM	9.58102e-18	-0.435742	0.457	0.542	2.18534e-13
GLTSCR2	7.90108e-16	-0.439343	0.435	0.51	1.80216e-11
OCIAD2	1.48768e-23	-0.439358	0.729	0.748	3.39325e-19
ICAM2	1.76154e-15	-0.44595	0.215	0.32	4.0179e-11
FOS	0.00944549	-0.447033	0.306	0.318	1
LDHB	1.95721e-32	-0.447904	0.929	0.912	4.4642e-28
EIF3E	8.08416e-30	-0.450958	0.789	0.803	1.84392e-25
EEF1G	1.3358e-05	-0.451291	0.42	0.454	0.304683
RPL7	9.46173e-50	-0.453788	0.976	0.965	2.15813e-45
TMEM123	6.60879e-30	-0.455821	0.686	0.726	1.5074e-25
CAMK4	3.32783e-17	-0.458094	0.427	0.507	7.59044e-13
RPS11	9.65515e-52	-0.46274	0.97	0.963	2.20224e-47
CNN2	6.65541e-25	-0.462841	0.806	0.802	1.51803e-20
RPSA	1.93892e-68	-0.463181	0.993	0.995	4.42248e-64
IFI44L	1.57121e-12	-0.463717	0.187	0.29	3.58378e-08
RPL35	1.95519e-81	-0.465856	0.997	0.995	4.4596e-77
RPL4	4.66812e-50	-0.466474	0.985	0.978	1.06475e-45
IER2	6.04967e-20	-0.474421	0.688	0.693	1.37987e-15
RPLP0	1.49247e-45	-0.4752	0.993	0.997	3.40418e-41
NOSIP	5.92466e-17	-0.477619	0.625	0.617	1.35136e-12
ZFAS1	4.59754e-27	-0.480111	0.655	0.694	1.04865e-22
MX2	1.72799e-16	-0.482999	0.179	0.298	3.94138e-12
HIST1H4C	4.49606e-25	-0.487305	0.655	0.695	1.02551e-20
FAIM3	1.78823e-17	-0.489193	0.201	0.334	4.07878e-13
NACA	2.80062e-101	-0.491078	0.996	0.998	6.38794e-97
RPL12	5.74735e-81	-0.492772	0.999	0.997	1.31091e-76
FCMR	8.44428e-08	-0.494717	0.076	0.141	0.00192606
RPLP1	2.05877e-103	-0.495142	1	0.999	4.69584e-99
GNB2L1	7.64719e-44	-0.496635	0.805	0.788	1.74425e-39
CD48	9.72922e-32	-0.49664	0.575	0.692	2.21914e-27
SNHG8	2.35562e-22	-0.497921	0.425	0.515	5.37293e-18
STK38	9.60975e-25	-0.498601	0.388	0.509	2.19189e-20
RASA3	1.85744e-22	-0.502293	0.148	0.295	4.23664e-18
BTG1	2.61781e-15	-0.507131	0.845	0.827	5.97096e-11
RPL6	3.05065e-107	-0.509136	1	0.998	6.95824e-103
CDC25B	1.39791e-19	-0.514226	0.269	0.39	3.1885e-15
ANK3	2.55294e-29	-0.515787	0.061	0.233	5.82299e-25
TXNIP	1.38006e-31	-0.516555	0.867	0.924	3.14778e-27
RPL24	2.04461e-102	-0.517167	0.997	0.996	4.66355e-98
RPL27	1.89816e-80	-0.518309	0.983	0.985	4.32951e-76
RASGRP2	5.96772e-29	-0.522504	0.116	0.294	1.36118e-24
RPL8	1.46937e-103	-0.526684	1	0.999	3.35148e-99
CDKN1B	1.53121e-22	-0.526693	0.522	0.59	3.49254e-18
LEF1	8.35165e-24	-0.529021	0.105	0.265	1.90493e-19
SORL1	1.69829e-22	-0.531692	0.173	0.32	3.87364e-18
FLT3LG	2.70208e-24	-0.53191	0.6	0.642	6.16316e-20
RPS10	8.75645e-34	-0.534411	0.67	0.722	1.99726e-29
FTH1	6.14285e-11	-0.539474	1	0.999	1.40112e-06
RPS20	3.57158e-49	-0.539613	0.882	0.891	8.14641e-45
P2RY8	1.27623e-24	-0.539911	0.334	0.468	2.91096e-20
2021-09-09	4.43023e-36	-0.545476	0.73	0.788	1.01049e-31
RPL31	1.79472e-77	-0.555041	0.975	0.972	4.09357e-73
LEPROTL1	4.62831e-36	-0.556785	0.824	0.849	1.05567e-31
MALAT1	2.73235e-59	-0.557985	1	1	6.23221e-55
CST7	1.99275e-09	-0.56481	0.598	0.621	4.54526e-05
FYN	2.58397e-22	-0.565782	0.4	0.524	5.89377e-18
FOXP1	1.13225e-26	-0.569006	0.378	0.503	2.58255e-22
EEF2	2.3385e-78	-0.575021	0.976	0.982	5.33387e-74
EPB41	3.5293e-29	-0.576038	0.274	0.44	8.04998e-25
NBEAL1	9.6544e-20	-0.579902	0.533	0.577	2.20207e-15
SYNE2	1.19525e-42	-0.5842	0.763	0.831	2.72624e-38
KLF2	8.2909e-23	-0.592662	0.152	0.311	1.89107e-18
RPL22	9.04286e-102	-0.592993	0.993	0.993	2.06259e-97
ISG20	3.18683e-46	-0.594613	0.62	0.786	7.26883e-42
PPP2R5C	5.5383e-30	-0.60133	0.558	0.634	1.26323e-25
MYC	1.94577e-27	-0.603481	0.083	0.251	4.43811e-23
CD55	1.9499e-27	-0.603942	0.139	0.308	4.44753e-23
LITAF	1.17312e-34	-0.604751	0.65	0.705	2.67576e-30
PIK3R1	4.0041e-21	-0.605173	0.255	0.378	9.13295e-17
FAU	9.17903e-182	-0.610445	1	0.999	2.09364e-177
RPS7	5.93395e-160	-0.612872	1	0.998	1.35348e-155
TNFAIP3	1.66377e-17	-0.614657	0.529	0.577	3.7949e-13
DNAJB1	9.96419e-31	-0.616061	0.521	0.609	2.27273e-26
RPL17	2.10895e-35	-0.62012	0.849	0.89	4.81029e-31
RPS24	5.38916e-176	-0.622933	1	0.999	1.22921e-171
RPL10A	2.57306e-96	-0.624945	0.992	0.99	5.8689e-92
FAM102A	1.10168e-32	-0.627015	0.234	0.416	2.51281e-28
RPL5	2.4083e-114	-0.627684	0.999	0.996	5.49309e-110
TPT1	6.84285e-116	-0.628513	1	0.999	1.56078e-111
EEF1D	4.68413e-122	-0.632815	0.992	0.992	1.0684e-117
TOMM7	1.22377e-95	-0.634344	0.943	0.964	2.79131e-91
RPL18	2.55782e-164	-0.644927	1	0.999	5.83413e-160
RPS15	2.44621e-186	-0.650138	1	0.999	5.57956e-182
RPL36A	1.90214e-54	-0.651324	0.82	0.868	4.33859e-50
AES	2.60395e-35	-0.655578	0.668	0.732	5.93936e-31
RPS9	3.22454e-118	-0.658223	0.986	0.989	7.35485e-114
RPS28	3.46387e-172	-0.65887	0.999	0.999	7.90075e-168
RPL38	5.75638e-102	-0.662841	0.97	0.974	1.31297e-97
FAM65B	8.95075e-34	-0.672514	0.159	0.347	2.04158e-29
RPL7A	3.53246e-178	-0.68241	1	0.999	8.05718e-174
CXCR4	2.28917e-32	-0.691497	0.673	0.752	5.22136e-28
GIMAP4	4.14052e-63	-0.693336	0.771	0.879	9.4441e-59
RPS13	6.84625e-159	-0.697851	1	0.998	1.56156e-154
RPL37A	9.44501e-146	-0.701366	0.996	0.995	2.15431e-141
RPL36	1.10709e-166	-0.703468	0.999	0.998	2.52516e-162
ABLIM1	2.17427e-40	-0.704219	0.133	0.357	4.95929e-36
RPL9	5.47684e-130	-0.708022	0.994	0.995	1.24921e-125
SARAF	0.0147882	-0.71013	0.195	0.21	1
RPL27A	2.61637e-76	-0.711497	0.9	0.927	5.96768e-72
EEF1A1	3.43344e-177	-0.712978	1	1	7.83134e-173
RPS5	1.31655e-128	-0.715715	0.99	0.992	3.00291e-124
RPS19	2.1708e-178	-0.721776	1	0.999	4.95138e-174
GPR183	6.25351e-34	-0.726449	0.328	0.508	1.42636e-29
PASK	2.29672e-14	-0.726863	0.271	0.378	5.23858e-10
RPL21	4.52405e-131	-0.732319	0.994	0.995	1.03189e-126
RPL14	2.46518e-188	-0.735454	0.999	0.999	5.62282e-184
RPS29	3.13953e-120	-0.735483	0.993	0.991	7.16095e-116
RPLP2	1.97017e-190	-0.740019	1	0.999	4.49375e-186
RPS4X	1.40226e-164	-0.743001	1	0.999	3.19841e-160
RPS16	8.55731e-152	-0.745789	1	0.997	1.95184e-147
RPS6	1.38908e-144	-0.746343	0.999	0.997	3.16835e-140
RPL13A	1.20015e-136	-0.747673	0.988	0.991	2.73742e-132
RPL10	3.28151e-191	-0.756679	1	1	7.4848e-187
TMEM66	8.07447e-36	-0.75803	0.799	0.784	1.84171e-31
RPL19	4.18459e-211	-0.769641	1	0.999	9.54464e-207
RPS8	2.18944e-176	-0.77141	0.999	0.999	4.9939e-172
RPL26	7.64192e-107	-0.778057	0.986	0.995	1.74305e-102
RPL37	1.0464e-196	-0.779063	0.997	0.998	2.38674e-192
RPL35A	5.3456e-210	-0.779615	1	0.998	1.21928e-205
RPL41	9.93397e-108	-0.781784	1	1	2.26584e-103
RPL11	5.08746e-216	-0.784185	1	0.999	1.1604e-211
RPS27A	4.91276e-234	-0.786476	1	0.999	1.12055e-229
RPL28	1.19188e-242	-0.805514	1	0.999	2.71856e-238
RPS25	7.18994e-204	-0.827084	0.999	0.998	1.63995e-199
GIMAP1	3.16802e-70	-0.828703	0.471	0.685	7.22593e-66
RPL29	3.06021e-203	-0.840481	1	0.998	6.98004e-199
RPL3	7.36006e-159	-0.842683	0.99	0.996	1.67876e-154
EEF1B2	3.42132e-117	-0.842925	0.935	0.962	7.80369e-113
RPL18A	2.68063e-213	-0.844208	1	0.999	6.11425e-209
SELL	1.48736e-17	-0.84681	0.262	0.377	3.39252e-13
RPS21	1.03965e-205	-0.865065	0.999	0.998	2.37134e-201
TAGAP	1.87727e-59	-0.866279	0.313	0.559	4.28187e-55
RPS3	2.38605e-234	-0.868394	1	0.999	5.44234e-230
RPS14	3.20773e-233	-0.871185	1	0.999	7.31651e-229
RPS3A	3.06123e-210	-0.877149	1	0.999	6.98235e-206
RPS23	5.38406e-223	-0.879088	1	0.999	1.22805e-218
AQP3	1.29174e-38	-0.881182	0.421	0.574	2.94632e-34
RPL32	5.67367e-234	-0.910357	1	0.999	1.29411e-229
GIMAP5	4.02356e-68	-0.916348	0.518	0.708	9.17733e-64
RPS15A	6.95881e-258	-0.917762	1	0.999	1.58724e-253
RPSAP58	6.59845e-31	-0.922548	0.472	0.57	1.50504e-26
RPL39	2.25788e-243	-0.931531	0.999	0.999	5.15001e-239
RPL23A	1.68162e-215	-0.936436	0.996	0.997	3.83562e-211
LYAR	4.56645e-49	-0.94128	0.224	0.441	1.04156e-44
LINC00861	1.59659e-66	-0.955281	0.134	0.447	3.64167e-62
ZFP36L2	1.26115e-55	-0.972471	0.605	0.776	2.87656e-51
RPS18	1.33127e-187	-0.978026	0.997	0.998	3.03649e-183
GIMAP7	4.09775e-138	-0.987086	0.839	0.944	9.34655e-134
RPL30	3.04714e-273	-0.988025	1	0.999	6.95022e-269
PABPC1	1.64737e-98	-1.00841	0.992	0.981	3.7575e-94
RPL34	1.18144e-261	-1.02817	1	0.999	2.69474e-257
RPL13	2.60315e-255	-1.04338	1	0.999	5.93754e-251
ZFP36	1.21019e-80	-1.08214	0.501	0.727	2.76033e-76
RPS27	6.86013e-276	-1.10018	1	0.999	1.56473e-271
RPS12	1.24819e-259	-1.13522	1	0.999	2.84699e-255
CCR7	8.91518e-66	-1.16448	0.075	0.389	2.03346e-61
TC2N	3.25786e-126	-1.16586	0.324	0.711	7.43085e-122
TCF7	4.30775e-82	-1.17594	0.03	0.389	9.82554e-78
S1PR1	9.31503e-87	-1.17648	0.101	0.472	2.12467e-82
GZMK	2.27127e-69	-2.32522	0.018	0.335	5.18053e-65
IL7R	2.26888e-184	-2.41247	0.524	0.834	5.1751e-180
